# Supplementary material for: piRNAs Regulated by Mitochondria Variation Linked With Reproduction and Aging in Caenorhabditis elegans
Source: Front Genet. 2020 Mar 25;11:190. doi: 10.3389/fgene.2020.00190 (PMC7111505; doi:10.3389/fgene.2020.00190)
Supplement: Supplementary file 1 [file Data_Sheet_1.xls]

## Sheet: Table S1
Table S1: Differentially expressed piRNAs between CN30 and N2 worms.
Field	Description
piRNA id	piRNA name
Read count(N2D0)	the everage reads count of N2 Day0 worms
Read count(CN30D0)	the everage reads count of CN30 Day0 worms
Expression(N2D0)	the everage expression value of N2 day 0 worms
Expression(CN30D0)	the everage expression value of CN30 day 0 worms
log2Ratio(CN30D0/N2D0)	log2(Fold change)
Up down regulation	Up(down) regulated
P value	Pvalue
Q value	Q-value estimation for false discovery rate
miRNA id	Read count(N2D0)	Read count(CN30D0)	Expression(N2D0)	Expression(CN30D0)	log2Ratio(CN30D0/N2D0)	Up down regulation	P value	Q value
piR-cel-459	2013	10839	29.8337	161.659	2.44985	UP	0	0
piR-cel-6354	9625	3278	141.734	48.752	-1.53294	DOWN	0	0
piR-cel-5483	4721	834	70.053	12.4226	-2.47994	DOWN	0	0
piR-cel-16548	12933	5972	191.539	88.8892	-1.09374	DOWN	0	0
piR-cel-15707	1030	4236	15.2437	63.1807	2.06109	UP	0	0
piR-cel-12313	658	3473	9.71234	51.8181	2.42106	UP	0	0
piR-cel-3203	3207	7630	47.8035	113.82	1.27149	UP	0	0
piR-cel-3328	64	1360	0.956775	20.2872	4.43042	UP	1.68314e-304	1.998e-301
piR-cel-3925	2979	6026	44.0186	89.5144	1.03741	UP	2.30548e-240	1.95483e-237
piR-cel-8069	769	2549	11.3629	38.0198	1.74991	UP	5.0049e-226	3.87466e-223
piR-cel-2062	983	41	14.6806	0.612367	-4.56246	DOWN	2.48495e-220	1.84362e-217
piR-cel-2249	1013	54	14.9847	0.804031	-4.2085	DOWN	2.00006e-218	1.42453e-215
piR-cel-8667	722	2391	10.6682	35.5709	1.74858	UP	6.37778e-212	3.91595e-209
piR-cel-885	2057	554	30.3754	8.26073	-1.87155	DOWN	2.16886e-197	1.20683e-194
piR-cel-2977	1534	334	22.7104	4.9702	-2.17834	DOWN	1.74522e-179	7.76883e-177
piR-cel-23576	323	1465	4.66737	21.8679	2.20233	UP	2.41343e-176	9.99383e-174
piR-cel-2015	1516	3393	22.2994	50.7131	1.18333	UP	5.44812e-168	2.02103e-165
piR-cel-4466	3329	1454	49.2188	21.7252	-1.17403	DOWN	1.68369e-160	5.99595e-158
piR-cel-6163	3055	1301	45.0105	19.3983	-1.21052	DOWN	1.08752e-154	3.65367e-152
piR-cel-3195	2394	891	35.3538	13.2632	-1.40489	DOWN	1.18479e-152	3.83572e-150
piR-cel-302	227	1148	3.3284	17.0898	2.35939	UP	1.70186e-150	5.31636e-148
piR-cel-461	1005	2358	14.7322	35.2084	1.2514	UP	5.40383e-128	1.41501e-125
piR-cel-2263	1891	691	27.9863	10.2917	-1.43136	DOWN	2.15761e-124	5.48834e-122
piR-cel-11099	510	1531	7.55273	22.8318	1.60694	UP	3.05758e-121	7.56157e-119
piR-cel-7196	2141	867	31.4362	12.9076	-1.28315	DOWN	3.10438e-119	7.57214e-117
piR-cel-3	1194	2572	17.4415	38.407	1.12812	UP	1.4588e-118	3.46339e-116
piR-cel-1196	2175	896	32.0496	13.3412	-1.25841	DOWN	1.55365e-117	3.54671e-115
piR-cel-5622	2578	1164	38.1096	17.347	-1.12613	DOWN	8.15049e-117	1.83706e-114
piR-cel-586	8	464	0.118626	6.96643	5.87901	UP	4.9901e-112	1.04095e-109
piR-cel-172	1099	281	16.2522	4.19422	-1.94652	DOWN	5.02764e-112	1.04095e-109
piR-cel-8488	1242	369	18.2942	5.50568	-1.72994	DOWN	7.23519e-108	1.44753e-105
piR-cel-2272	2087	932	30.7346	13.8784	-1.142	DOWN	4.7711e-97	8.58123e-95
piR-cel-5071	1135	346	16.816	5.16321	-1.69281	DOWN	7.8662e-96	1.37319e-93
piR-cel-1623	33	459	0.487736	6.76619	3.81899	UP	8.80926e-96	1.52289e-93
piR-cel-6007	2142	977	31.6066	14.6069	-1.11149	DOWN	2.15573e-95	3.65571e-93
piR-cel-5693	2038	918	30.0934	13.6672	-1.12955	DOWN	3.40798e-93	5.61874e-91
piR-cel-1472	1961	870	29.025	12.9357	-1.15147	DOWN	1.70441e-92	2.78429e-90
piR-cel-11813	216	847	3.20741	12.6415	1.99236	UP	1.04383e-90	1.63039e-88
piR-cel-1034	1351	500	19.927	7.44819	-1.41299	DOWN	9.7972e-88	1.47838e-85
piR-cel-332	999	2064	14.6361	30.7806	1.06792	UP	1.43415e-87	2.12804e-85
piR-cel-2556	989	295	14.6214	4.38998	-1.72422	DOWN	6.79245e-86	9.99557e-84
piR-cel-897	1346	504	19.8184	7.51389	-1.39615	DOWN	7.02473e-86	1.02527e-83
piR-cel-12125	860	227	12.6081	3.37778	-1.90061	DOWN	2.20612e-85	3.16792e-83
piR-cel-4069	1988	924	29.3961	13.7757	-1.08432	DOWN	2.91521e-85	4.15266e-83
piR-cel-2340	2067	985	30.4584	14.6677	-1.04831	DOWN	6.23815e-84	8.54434e-82
piR-cel-1188	1927	891	28.4104	13.24	-1.09183	DOWN	1.29828e-83	1.75131e-81
piR-cel-6447	1603	683	23.6591	10.1801	-1.20978	DOWN	5.22073e-82	6.83532e-80
piR-cel-2472	116	593	1.70569	8.83674	2.37494	UP	2.83324e-79	3.57791e-77
piR-cel-8957	240	823	3.54131	12.2658	1.79889	UP	4.0001e-77	4.94624e-75
piR-cel-3593	1405	578	20.7155	8.62562	-1.2604	DOWN	8.76278e-77	1.07607e-74
piR-cel-5199	1802	842	26.5751	12.5484	-1.07667	DOWN	1.35161e-76	1.64841e-74
piR-cel-2850	1308	519	19.3186	7.73147	-1.31252	DOWN	3.81451e-76	4.62048e-74
piR-cel-15705	525	1285	7.79706	19.1553	1.31241	UP	6.69041e-76	8.04928e-74
piR-cel-3990	340	17	4.97759	0.253167	-4.30089	DOWN	1.87911e-75	2.21585e-73
piR-cel-5790	767	211	11.3259	3.14025	-1.84095	DOWN	3.27898e-73	3.62643e-71
piR-cel-5112	1243	509	18.341	7.58325	-1.26706	DOWN	1.08164e-68	1.10056e-66
piR-cel-626	1083	412	16.0159	6.12949	-1.37328	DOWN	8.66165e-68	8.61617e-66
piR-cel-5837	551	120	8.14322	1.78584	-2.17798	DOWN	1.0825e-65	1.03075e-63
piR-cel-6426	1099	439	16.1792	6.54833	-1.30286	DOWN	1.45209e-63	1.30586e-61
piR-cel-7428	440	76	6.48002	1.13176	-2.5124	DOWN	2.90615e-62	2.56491e-60
piR-cel-251	1406	647	20.7916	9.63232	-1.09873	DOWN	4.04947e-62	3.53456e-60
piR-cel-4611	935	348	13.7803	5.18555	-1.40485	DOWN	8.95446e-61	7.66553e-59
piR-cel-7775	1525	737	22.4923	10.9791	-1.02804	DOWN	1.68764e-60	1.43781e-58
piR-cel-9523	1103	458	16.2349	6.82633	-1.24698	DOWN	1.06792e-59	8.96956e-58
piR-cel-2940	380	950	5.61579	14.1391	1.34296	UP	1.44171e-58	1.194e-56
piR-cel-3221	1297	595	19.1474	8.85243	-1.10318	DOWN	8.25559e-58	6.74308e-56
piR-cel-1634	643	190	9.48644	2.83155	-1.73779	DOWN	4.28618e-57	3.40713e-55
piR-cel-7603	571	153	8.45151	2.27633	-1.87893	DOWN	1.83783e-56	1.4228e-54
piR-cel-3034	698	224	10.3072	3.32822	-1.61869	DOWN	4.49129e-56	3.44707e-54
piR-cel-5072	1044	436	15.4529	6.49944	-1.23869	DOWN	4.96112e-56	3.79132e-54
piR-cel-521	639	1314	9.46703	19.6075	1.06111	UP	7.48265e-56	5.66962e-54
piR-cel-9151	26	282	0.379965	4.20444	3.46015	UP	1.67637e-55	1.26481e-53
piR-cel-22335	2	231	0.0296018	3.44152	6.87278	UP	5.53791e-55	4.10867e-53
piR-cel-3734	1326	630	19.5774	9.39268	-1.05262	DOWN	7.42173e-55	5.48346e-53
piR-cel-803	72	388	1.06997	5.78728	2.45102	UP	2.12774e-54	1.55273e-52
piR-cel-2464	858	329	12.656	4.90838	-1.36186	DOWN	2.02101e-53	1.45693e-51
piR-cel-15330	2	222	0.0295013	3.30814	6.81545	UP	4.52778e-53	3.23782e-51
piR-cel-7155	1252	593	18.4476	8.83275	-1.0571	DOWN	3.04392e-52	2.15937e-50
piR-cel-7363	1028	443	15.2076	6.60134	-1.19343	DOWN	3.74986e-52	2.6496e-50
piR-cel-3752	225	661	3.31614	9.86806	1.57576	UP	5.80278e-52	4.05193e-50
piR-cel-1712	460	1026	6.76479	15.3159	1.17836	UP	8.97906e-52	6.24535e-50
piR-cel-2999	828	321	12.208	4.77591	-1.34602	DOWN	9.88117e-51	6.79321e-49
piR-cel-3218	171	561	2.52651	8.38343	1.73504	UP	1.21247e-50	8.30356e-49
piR-cel-5343	1128	518	16.6284	7.71346	-1.10171	DOWN	2.09377e-50	1.42841e-48
piR-cel-4873	49	319	0.722226	4.7467	2.72374	UP	2.18862e-50	1.48742e-48
piR-cel-4718	966	411	14.3046	6.12502	-1.21185	DOWN	2.81829e-50	1.90085e-48
piR-cel-14544	265	26	3.92433	0.388496	-3.32838	DOWN	5.73136e-50	3.83656e-48
piR-cel-7110	943	399	13.8934	5.94011	-1.21984	DOWN	1.29245e-49	8.49203e-48
piR-cel-7720	1088	496	16.0218	7.37661	-1.11223	DOWN	2.08514e-49	1.35504e-47
piR-cel-1878	8	206	0.117841	3.06441	4.70753	UP	6.3405e-49	4.04656e-47
piR-cel-16551	744	278	10.9673	4.14874	-1.39918	DOWN	1.93176e-48	1.21975e-46
piR-cel-2492	661	229	9.77236	3.40813	-1.50827	DOWN	3.65659e-48	2.30068e-46
piR-cel-5717	1196	577	17.6678	8.59622	-1.03054	DOWN	5.11085e-48	3.20436e-46
piR-cel-5245	551	167	8.15613	2.49007	-1.70117	DOWN	8.72829e-48	5.41519e-46
piR-cel-1685	208	607	3.07508	9.03455	1.56615	UP	1.87043e-47	1.14845e-45
piR-cel-3477	639	219	9.41016	3.25968	-1.52385	DOWN	2.64427e-47	1.618e-45
piR-cel-5889	870	363	12.8169	5.39343	-1.24001	DOWN	4.57916e-47	2.75461e-45
piR-cel-429	721	273	10.6831	4.06591	-1.38006	DOWN	4.61138e-46	2.75538e-44
piR-cel-8017	381	862	5.61206	12.8309	1.19893	UP	5.96076e-45	3.47991e-43
piR-cel-2229	366	838	5.38622	12.4699	1.21614	UP	1.04906e-44	6.08455e-43
piR-cel-6484	956	431	14.0955	6.41616	-1.12829	DOWN	1.32166e-44	7.64074e-43
piR-cel-4381	492	145	7.29582	2.16174	-1.74157	DOWN	3.11023e-44	1.77502e-42
piR-cel-6581	84	365	1.23433	5.4492	2.14047	UP	8.06492e-44	4.50169e-42
piR-cel-4936	652	240	9.62596	3.57391	-1.4208	DOWN	1.25625e-43	6.9685e-42
piR-cel-5084	380	849	5.6301	12.6701	1.1808	UP	2.77788e-43	1.52664e-41
piR-cel-1027	968	448	14.3058	6.66871	-1.09047	DOWN	8.09324e-43	4.40698e-41
piR-cel-1127	771	318	11.3845	4.72666	-1.25667	DOWN	9.29237e-43	5.04451e-41
piR-cel-6024	699	274	10.3164	4.08238	-1.33008	DOWN	2.36413e-42	1.26794e-40
piR-cel-1974	303	726	4.46576	10.8026	1.28169	UP	3.72489e-42	1.97986e-40
piR-cel-1802	434	917	6.41733	13.6632	1.10026	UP	8.41662e-42	4.40784e-40
piR-cel-1319	1014	485	14.9884	7.21737	-1.04297	DOWN	9.32819e-42	4.8709e-40
piR-cel-10937	528	173	7.66373	2.57942	-1.58873	DOWN	9.35982e-42	4.87313e-40
piR-cel-7440	777	328	11.4563	4.88026	-1.22319	DOWN	2.3182e-41	1.193e-39
piR-cel-3640	341	75	5.03304	1.11489	-2.16378	DOWN	5.15603e-41	2.64577e-39
piR-cel-2715	910	422	13.391	6.28131	-1.08759	DOWN	3.42882e-40	1.72956e-38
piR-cel-4525	430	123	6.35504	1.83379	-1.78464	DOWN	3.67668e-40	1.84935e-38
piR-cel-7561	649	252	9.56735	3.74355	-1.34376	DOWN	4.80153e-40	2.40158e-38
piR-cel-12063	514	1016	7.5186	15.1589	1.00409	UP	5.84481e-40	2.89896e-38
piR-cel-20681	9	173	0.133215	2.5813	4.28574	UP	9.35367e-40	4.61789e-38
piR-cel-5052	557	197	8.24842	2.93518	-1.47845	DOWN	1.01456e-39	4.9904e-38
piR-cel-5880	522	177	7.70623	2.63531	-1.53927	DOWN	1.61845e-39	7.89539e-38
piR-cel-7554	600	232	8.82702	3.46264	-1.3498	DOWN	2.13831e-37	9.99338e-36
piR-cel-5577	596	232	8.79809	3.4583	-1.34015	DOWN	9.03336e-37	4.14557e-35
piR-cel-6765	571	220	8.40157	3.28203	-1.35495	DOWN	7.18154e-36	3.22916e-34
piR-cel-1400	655	274	9.65437	4.07247	-1.23629	DOWN	1.0572e-35	4.72977e-34
piR-cel-9367	394	118	5.80688	1.75472	-1.71838	DOWN	3.91284e-35	1.73314e-33
piR-cel-8011	111	372	1.63538	5.54798	1.76578	UP	5.69367e-35	2.50944e-33
piR-cel-1890	584	233	8.6315	3.46795	-1.3046	DOWN	1.13945e-34	4.97279e-33
piR-cel-983	837	403	12.3135	6.00714	-1.03341	DOWN	2.84393e-34	1.22022e-32
piR-cel-9170	51	251	0.753219	3.74361	2.32015	UP	1.10676e-33	4.65886e-32
piR-cel-327	293	650	4.31122	9.68605	1.17057	UP	4.20759e-33	1.74639e-31
piR-cel-7560	329	90	4.86151	1.34026	-1.84906	DOWN	1.35614e-32	5.56392e-31
piR-cel-6051	513	198	7.5793	2.9477	-1.35242	DOWN	2.60103e-32	1.05739e-30
piR-cel-8705	375	116	5.53415	1.72659	-1.67173	DOWN	2.62082e-32	1.06301e-30
piR-cel-13954	10	147	0.147895	2.1955	3.89878	UP	2.6523e-32	1.07334e-30
piR-cel-4130	576	238	8.49656	3.54582	-1.25407	DOWN	2.80643e-32	1.13057e-30
piR-cel-1727	557	226	8.21923	3.36971	-1.28032	DOWN	3.05685e-32	1.22867e-30
piR-cel-8951	579	241	8.52677	3.58189	-1.2435	DOWN	4.94665e-32	1.98379e-30
piR-cel-395	531	211	7.84648	3.14353	-1.31044	DOWN	6.95165e-32	2.7816e-30
piR-cel-6018	296	645	4.36774	9.62588	1.14474	UP	9.08816e-32	3.62022e-30
piR-cel-6612	517	203	7.64884	3.02082	-1.32765	DOWN	1.09716e-31	4.351e-30
piR-cel-2897	470	175	6.92901	2.60924	-1.40427	DOWN	2.13091e-31	8.35747e-30
piR-cel-5805	434	154	6.42744	2.29616	-1.47373	DOWN	3.48358e-31	1.3573e-29
piR-cel-4457	248	53	3.66144	0.784641	-2.20524	DOWN	5.62588e-31	2.18721e-29
piR-cel-3166	179	23	2.63971	0.34245	-2.93922	DOWN	8.31852e-31	3.213e-29
piR-cel-5441	289	74	4.26084	1.10538	-1.94444	DOWN	9.85076e-31	3.79659e-29
piR-cel-145	739	355	10.9347	5.29193	-1.03672	DOWN	1.31288e-30	5.02732e-29
piR-cel-12809	61	257	0.908705	3.83137	2.09592	UP	1.39697e-30	5.33787e-29
piR-cel-4283	695	325	10.2662	4.84294	-1.07554	DOWN	1.43414e-30	5.46816e-29
piR-cel-6901	276	68	4.08167	1.01042	-2.00003	DOWN	1.7842e-30	6.77386e-29
piR-cel-15664	126	1	1.89298	0.0156735	-6.95625	DOWN	3.2057e-30	1.19918e-28
piR-cel-3082	332	684	4.94448	10.1949	1.06385	UP	5.07802e-30	1.89162e-28
piR-cel-1452	659	305	9.72513	4.54362	-1.09044	DOWN	1.08239e-29	3.99857e-28
piR-cel-6101	329	99	4.85775	1.47621	-1.71155	DOWN	1.84761e-29	6.76925e-28
piR-cel-8515	42	213	0.622321	3.17366	2.36343	UP	1.93217e-29	7.05003e-28
piR-cel-6078	640	294	9.43812	4.37538	-1.10122	DOWN	2.54047e-29	9.23177e-28
piR-cel-5205	367	121	5.40491	1.80632	-1.57974	DOWN	2.58993e-29	9.37321e-28
piR-cel-632	399	140	5.88514	2.0834	-1.48993	DOWN	3.00434e-29	1.0851e-27
piR-cel-7204	266	66	3.92623	0.985662	-1.98985	DOWN	3.01865e-29	1.08806e-27
piR-cel-4827	640	295	9.44588	4.38825	-1.09632	DOWN	4.01655e-29	1.44482e-27
piR-cel-4547	489	196	7.23601	2.92352	-1.29795	DOWN	4.37654e-29	1.57114e-27
piR-cel-8448	276	72	4.08507	1.0687	-1.91757	DOWN	6.45986e-29	2.30509e-27
piR-cel-788	673	319	9.91512	4.75531	-1.05602	DOWN	7.85577e-29	2.77993e-27
piR-cel-6488	383	133	5.64835	1.9811	-1.50488	DOWN	1.54669e-28	5.36849e-27
piR-cel-8075	487	198	7.18902	2.95558	-1.27739	DOWN	2.64576e-28	9.07713e-27
piR-cel-5947	267	69	3.9385	1.0224	-1.93114	DOWN	2.81824e-28	9.65031e-27
piR-cel-6586	286	80	4.21038	1.1939	-1.81691	DOWN	6.4544e-28	2.19326e-26
piR-cel-2770	258	561	3.79878	8.37063	1.14166	UP	9.80377e-28	3.31245e-26
piR-cel-1093	335	108	4.93374	1.6081	-1.6121	DOWN	1.18348e-27	3.98355e-26
piR-cel-8191	374	131	5.49551	1.94582	-1.49244	DOWN	1.38654e-27	4.64073e-26
piR-cel-5390	201	474	2.96888	7.06627	1.25873	UP	2.24205e-27	7.40666e-26
piR-cel-9103	543	240	7.99088	3.57529	-1.15688	DOWN	4.57491e-27	1.50297e-25
piR-cel-1950	529	231	7.79342	3.43675	-1.17434	DOWN	5.20857e-27	1.6955e-25
piR-cel-6059	472	194	6.97685	2.8887	-1.2617	DOWN	5.45493e-27	1.76923e-25
piR-cel-12891	301	91	4.43494	1.35825	-1.70479	DOWN	5.94781e-27	1.92208e-25
piR-cel-4914	664	323	9.77688	4.8128	-1.01862	DOWN	6.29339e-27	2.03008e-25
piR-cel-3749	3	107	0.0442908	1.59683	5.17754	UP	6.49548e-27	2.09147e-25
piR-cel-16759	6	114	0.0888443	1.69234	4.26896	UP	1.01251e-26	3.23676e-25
piR-cel-9603	175	430	2.62572	6.41559	1.31802	UP	1.0209e-26	3.25772e-25
piR-cel-6239	638	307	9.40844	4.58137	-1.03428	DOWN	1.48419e-26	4.71078e-25
piR-cel-6637	445	179	6.56911	2.66826	-1.29281	DOWN	1.83091e-26	5.77013e-25
piR-cel-5133	509	221	7.51065	3.27684	-1.18259	DOWN	2.52645e-26	7.90615e-25
piR-cel-3274	595	280	8.82205	4.17528	-1.06643	DOWN	4.54718e-26	1.40812e-24
piR-cel-7326	287	86	4.21642	1.27619	-1.71761	DOWN	4.96516e-26	1.53489e-24
piR-cel-13151	315	628	4.65489	9.35118	1.01645	UP	8.01214e-26	2.45973e-24
piR-cel-6918	274	80	4.05708	1.19086	-1.75507	DOWN	1.22353e-25	3.72412e-24
piR-cel-3541	412	162	6.08471	2.41492	-1.32562	DOWN	1.56928e-25	4.75213e-24
piR-cel-2790	517	231	7.63366	3.44281	-1.14124	DOWN	2.51321e-25	7.54641e-24
piR-cel-7042	631	309	9.31941	4.60225	-1.009	DOWN	2.68324e-25	8.0164e-24
piR-cel-9214	421	169	6.19846	2.51153	-1.29576	DOWN	3.29978e-25	9.79265e-24
piR-cel-2287	597	286	8.78745	4.26471	-1.04068	DOWN	3.43432e-25	1.0158e-23
piR-cel-4064	473	204	6.97144	3.04102	-1.19224	DOWN	7.09012e-25	2.06623e-23
piR-cel-5414	183	36	2.70453	0.534685	-2.32474	DOWN	1.00753e-24	2.91235e-23
piR-cel-10616	487	215	7.18466	3.20638	-1.15855	DOWN	1.70058e-24	4.86045e-23
piR-cel-8362	386	150	5.68575	2.23491	-1.3426	DOWN	1.82534e-24	5.20031e-23
piR-cel-488	485	214	7.16703	3.19141	-1.15934	DOWN	1.99406e-24	5.65385e-23
piR-cel-7453	13	124	0.191067	1.84229	3.27479	UP	2.68528e-24	7.57751e-23
piR-cel-19085	3	96	0.0440191	1.4317	5.02103	UP	3.74178e-24	1.04758e-22
piR-cel-8580	406	164	5.99686	2.4381	-1.28675	DOWN	4.01637e-24	1.12269e-22
piR-cel-9780	426	177	6.37426	2.63219	-1.24607	DOWN	4.46888e-24	1.24722e-22
piR-cel-4891	429	179	6.35126	2.67149	-1.23998	DOWN	4.62517e-24	1.28882e-22
piR-cel-9648	3	95	0.045058	1.41368	5.00593	UP	6.69e-24	1.84685e-22
piR-cel-7257	463	202	6.82193	3.00859	-1.17562	DOWN	6.98873e-24	1.92336e-22
piR-cel-3869	582	284	8.58466	4.22769	-1.01409	DOWN	1.21612e-23	3.29592e-22
piR-cel-2991	366	141	5.40042	2.09727	-1.35511	DOWN	1.36451e-23	3.69246e-22
piR-cel-5875	416	174	6.12751	2.59153	-1.23646	DOWN	2.76893e-23	7.41408e-22
piR-cel-2445	573	280	8.47453	4.1705	-1.01207	DOWN	3.13902e-23	8.37982e-22
piR-cel-1823	83	260	1.22752	3.87948	1.66836	UP	3.72325e-23	9.89495e-22
piR-cel-8174	562	273	8.28203	4.07042	-1.02064	DOWN	4.12563e-23	1.09317e-21
piR-cel-351	150	367	2.21869	5.46154	1.31185	UP	6.91411e-23	1.80517e-21
piR-cel-5446	195	46	2.86824	0.684541	-2.06273	DOWN	7.62973e-23	1.98328e-21
piR-cel-6836	507	237	7.46104	3.52469	-1.07607	DOWN	9.2474e-23	2.3933e-21
piR-cel-633	449	198	6.59766	2.94827	-1.16018	DOWN	9.30027e-23	2.40349e-21
piR-cel-4815	120	13	1.76848	0.193759	-3.18542	DOWN	9.98002e-23	2.5717e-21
piR-cel-11179	398	165	5.87337	2.45325	-1.24927	DOWN	1.10192e-22	2.82719e-21
piR-cel-9342	355	138	5.245	2.05744	-1.34212	DOWN	1.2829e-22	3.26801e-21
piR-cel-5284	530	254	7.86014	3.7913	-1.04013	DOWN	1.58368e-22	4.01125e-21
piR-cel-3393	170	395	2.52069	5.88591	1.23735	UP	1.62426e-22	4.10818e-21
piR-cel-6477	474	216	6.99116	3.20971	-1.11282	DOWN	1.72395e-22	4.34697e-21
piR-cel-6784	438	192	6.46653	2.86039	-1.16879	DOWN	1.74472e-22	4.38792e-21
piR-cel-7645	441	194	6.48801	2.88571	-1.16369	DOWN	1.75783e-22	4.41465e-21
piR-cel-10382	402	169	5.93126	2.52249	-1.22914	DOWN	2.32595e-22	5.81684e-21
piR-cel-6165	268	87	3.95152	1.29633	-1.60211	DOWN	2.91379e-22	7.26651e-21
piR-cel-12608	214	58	3.17109	0.864769	-1.86245	DOWN	5.67229e-22	1.39697e-20
piR-cel-3333	428	189	6.30272	2.81851	-1.15819	DOWN	1.03096e-21	2.52161e-20
piR-cel-7508	442	199	6.51586	2.9667	-1.13024	DOWN	1.42266e-21	3.45593e-20
piR-cel-15907	108	292	1.60059	4.36551	1.45597	UP	1.90832e-21	4.59803e-20
piR-cel-7452	329	127	4.84561	1.89403	-1.35223	DOWN	2.64389e-21	6.33609e-20
piR-cel-15704	82	248	1.21503	3.69919	1.61768	UP	2.84001e-21	6.79694e-20
piR-cel-754	321	125	4.74017	1.86359	-1.33961	DOWN	1.50014e-20	3.47807e-19
piR-cel-5172	383	165	5.65437	2.45453	-1.19384	DOWN	1.73083e-20	3.99731e-19
piR-cel-12714	333	134	4.91438	1.99843	-1.29226	DOWN	3.39317e-20	7.73609e-19
piR-cel-8042	286	105	4.23283	1.56584	-1.42459	DOWN	3.86266e-20	8.78397e-19
piR-cel-2688	486	237	7.18938	3.5329	-1.01504	DOWN	4.9331e-20	1.11471e-18
piR-cel-7355	282	103	4.1399	1.52905	-1.43202	DOWN	5.04352e-20	1.13677e-18
piR-cel-6162	381	166	5.62776	2.47068	-1.17757	DOWN	5.52926e-20	1.24154e-18
piR-cel-13332	135	24	1.98185	0.356886	-2.47082	DOWN	6.43119e-20	1.43862e-18
piR-cel-9515	137	25	2.01883	0.373156	-2.43314	DOWN	7.28872e-20	1.62432e-18
piR-cel-20916	0	81	0.001	1.20841	7.36088	UP	8.91414e-20	1.97665e-18
piR-cel-6145	108	13	1.59511	0.193759	-3.03341	DOWN	8.94722e-20	1.98152e-18
piR-cel-3612	291	110	4.27658	1.63548	-1.38248	DOWN	1.2616e-19	2.77676e-18
piR-cel-10141	196	55	2.88872	0.816725	-1.81232	DOWN	1.41346e-19	3.09951e-18
piR-cel-1429	453	217	6.73277	3.23348	-1.04078	DOWN	1.67222e-19	3.65793e-18
piR-cel-5156	470	229	6.92539	3.4116	-1.01628	DOWN	1.83963e-19	4.00447e-18
piR-cel-1002	416	192	6.12194	2.85982	-1.09444	DOWN	1.9129e-19	4.15887e-18
piR-cel-9290	20	121	0.295014	1.80278	2.61797	UP	2.25989e-19	4.88939e-18
piR-cel-7058	408	187	6.03157	2.7901	-1.1045	DOWN	2.31199e-19	4.99602e-18
piR-cel-7311	433	204	6.39364	3.03488	-1.06476	DOWN	2.31479e-19	4.99602e-18
piR-cel-1413	447	214	6.58816	3.19491	-1.04163	DOWN	2.73631e-19	5.8915e-18
piR-cel-1492	328	135	4.82469	2.01239	-1.2597	DOWN	3.34847e-19	7.14903e-18
piR-cel-1736	247	86	3.65753	1.27785	-1.50107	DOWN	6.55517e-19	1.38295e-17
piR-cel-6098	445	215	6.58845	3.20629	-1.02844	DOWN	7.61668e-19	1.60121e-17
piR-cel-3924	420	199	6.16291	2.9594	-1.05659	DOWN	1.30208e-18	2.71804e-17
piR-cel-15923	34	147	0.504813	2.20186	2.13324	UP	1.4771e-18	3.07977e-17
piR-cel-4714	339	145	5.01242	2.16444	-1.2042	DOWN	1.51602e-18	3.15353e-17
piR-cel-2389	424	204	6.29093	3.04317	-1.03446	DOWN	3.45632e-18	7.10661e-17
piR-cel-4360	377	172	5.56461	2.56415	-1.11112	DOWN	3.60267e-18	7.38196e-17
piR-cel-16512	144	32	2.11667	0.475775	-2.14889	DOWN	4.03398e-18	8.23728e-17
piR-cel-1508	276	107	4.06317	1.59445	-1.34602	DOWN	5.21166e-18	1.05573e-16
piR-cel-10516	171	46	2.5242	0.682926	-1.87326	DOWN	5.29677e-18	1.07175e-16
piR-cel-1643	389	181	5.76187	2.69567	-1.08275	DOWN	5.38626e-18	1.08862e-16
piR-cel-4384	189	56	2.78133	0.832873	-1.73385	DOWN	6.71017e-18	1.34703e-16
piR-cel-2709	175	49	2.57773	0.72785	-1.81547	DOWN	1.10149e-17	2.19142e-16
piR-cel-8699	241	87	3.55448	1.2941	-1.44891	DOWN	1.27771e-17	2.53633e-16
piR-cel-1292	297	122	4.37694	1.81637	-1.26255	DOWN	1.3672e-17	2.70492e-16
piR-cel-2982	153	38	2.25359	0.565009	-1.98843	DOWN	1.73419e-17	3.40112e-16
piR-cel-10181	151	37	2.23463	0.549838	-2.00792	DOWN	1.76011e-17	3.44781e-16
piR-cel-8108	360	164	5.31572	2.43927	-1.11327	DOWN	1.80496e-17	3.52789e-16
piR-cel-12026	349	157	5.12753	2.33421	-1.13143	DOWN	2.16424e-17	4.20703e-16
piR-cel-7583	308	130	4.5365	1.93291	-1.22339	DOWN	2.20939e-17	4.29011e-16
piR-cel-901	406	196	5.94748	2.9048	-1.02959	DOWN	2.33248e-17	4.52421e-16
piR-cel-768	404	195	5.99645	2.90765	-1.02985	DOWN	2.74984e-17	5.32214e-16
piR-cel-1606	245	91	3.61015	1.35593	-1.40781	DOWN	3.40578e-17	6.55603e-16
piR-cel-11329	22	116	0.323163	1.72989	2.41958	UP	3.48486e-17	6.70102e-16
piR-cel-8571	317	137	4.67916	2.04236	-1.18927	DOWN	3.93182e-17	7.53606e-16
piR-cel-6960	204	67	3.00961	0.997834	-1.5853	DOWN	4.40693e-17	8.4195e-16
piR-cel-6803	273	109	4.02878	1.62362	-1.30354	DOWN	4.79689e-17	9.12537e-16
piR-cel-2288	273	109	4.03492	1.62242	-1.30354	DOWN	4.79689e-17	9.12537e-16
piR-cel-7975	279	113	4.11574	1.68112	-1.28291	DOWN	5.34118e-17	1.00961e-15
piR-cel-3378	303	129	4.47083	1.92102	-1.21091	DOWN	7.10123e-17	1.3324e-15
piR-cel-2500	201	66	2.9713	0.982019	-1.58562	DOWN	7.38196e-17	1.38361e-15
piR-cel-10149	218	76	3.21419	1.12916	-1.49922	DOWN	7.62675e-17	1.42499e-15
piR-cel-1225	298	126	4.40575	1.87306	-1.22086	DOWN	8.09949e-17	1.51174e-15
piR-cel-504	301	128	4.43478	1.90513	-1.21259	DOWN	8.30405e-17	1.54829e-15
piR-cel-6083	121	24	1.78206	0.356552	-2.31287	DOWN	8.66295e-17	1.61352e-15
piR-cel-9530	247	94	3.64553	1.39927	-1.37274	DOWN	9.93769e-17	1.84323e-15
piR-cel-4842	229	83	3.373	1.23299	-1.44313	DOWN	9.95756e-17	1.845e-15
piR-cel-5872	322	143	4.74776	2.12759	-1.15001	DOWN	1.49349e-16	2.75861e-15
piR-cel-364	122	283	1.81795	4.2134	1.23495	UP	1.56994e-16	2.89083e-15
piR-cel-4495	236	88	3.47607	1.31754	-1.40218	DOWN	1.57923e-16	2.90193e-15
piR-cel-9418	126	27	1.85374	0.401123	-2.20136	DOWN	1.71792e-16	3.14705e-15
piR-cel-2238	165	47	2.43329	0.699712	-1.7907	DOWN	1.77472e-16	3.24776e-15
piR-cel-7124	234	87	3.44033	1.29305	-1.40639	DOWN	1.81097e-16	3.30729e-15
piR-cel-11026	138	306	2.0257	4.52495	1.1699	UP	2.03539e-16	3.70575e-15
piR-cel-7421	191	62	2.81993	0.923704	-1.6022	DOWN	2.56818e-16	4.63313e-15
piR-cel-9885	247	96	3.64255	1.42709	-1.34237	DOWN	3.22451e-16	5.77622e-15
piR-cel-10138	258	104	3.8135	1.54975	-1.28975	DOWN	5.92718e-16	1.04598e-14
piR-cel-11365	211	75	3.11653	1.11237	-1.47125	DOWN	6.06459e-16	1.06917e-14
piR-cel-6263	261	106	3.8473	1.57935	-1.27895	DOWN	6.23308e-16	1.09779e-14
piR-cel-5394	245	96	3.62562	1.43052	-1.33064	DOWN	6.64638e-16	1.16712e-14
piR-cel-4031	121	26	1.78214	0.386019	-2.19739	DOWN	7.25653e-16	1.27175e-14
piR-cel-16557	165	49	2.44449	0.730303	-1.73058	DOWN	8.75e-16	1.52897e-14
piR-cel-4115	142	37	2.09737	0.546432	-1.91926	DOWN	1.15703e-15	2.01191e-14
piR-cel-7789	65	188	0.964069	2.79858	1.55325	UP	1.20023e-15	2.08501e-14
piR-cel-2793	166	50	2.45362	0.744478	-1.71015	DOWN	1.23809e-15	2.14868e-14
piR-cel-424	325	150	4.78376	2.22907	-1.09444	DOWN	1.57449e-15	2.71398e-14
piR-cel-7514	322	148	4.74864	2.20768	-1.10043	DOWN	1.59694e-15	2.75002e-14
piR-cel-6909	367	179	5.42193	2.66585	-1.01479	DOWN	1.67855e-15	2.87872e-14
piR-cel-7523	145	39	2.14098	0.581491	-1.87347	DOWN	1.67976e-15	2.87872e-14
piR-cel-1605	193	66	2.85359	0.980878	-1.52703	DOWN	1.84442e-15	3.15483e-14
piR-cel-3356	349	167	5.14945	2.48388	-1.04235	DOWN	2.05161e-15	3.49913e-14
piR-cel-3342	303	136	4.4689	2.02711	-1.13468	DOWN	2.30116e-15	3.91351e-14
piR-cel-4156	108	21	1.58963	0.315811	-2.34154	DOWN	2.37361e-15	4.03287e-14
piR-cel-7882	144	39	2.12346	0.580301	-1.86349	DOWN	2.64028e-15	4.45198e-14
piR-cel-8260	244	98	3.60134	1.46074	-1.29499	DOWN	2.94969e-15	4.96899e-14
piR-cel-12377	47	155	0.691473	2.30439	1.74257	UP	3.00457e-15	5.05665e-14
piR-cel-6829	294	131	4.33857	1.9501	-1.14522	DOWN	3.73615e-15	6.2642e-14
piR-cel-6466	216	81	3.18322	1.20541	-1.394	DOWN	3.89908e-15	6.5251e-14
piR-cel-7667	254	105	3.72944	1.56503	-1.25341	DOWN	4.13092e-15	6.9001e-14
piR-cel-6409	201	72	2.97704	1.0703	-1.46009	DOWN	4.1825e-15	6.97971e-14
piR-cel-5606	345	166	5.07817	2.47525	-1.03438	DOWN	4.39683e-15	7.33052e-14
piR-cel-578	246	100	3.62866	1.4905	-1.27762	DOWN	4.41415e-15	7.35251e-14
piR-cel-5064	204	74	3.01527	1.10417	-1.44194	DOWN	4.72666e-15	7.8437e-14
piR-cel-4077	199	71	2.93842	1.0537	-1.46584	DOWN	4.75846e-15	7.88913e-14
piR-cel-4695	317	147	4.67376	2.189	-1.08763	DOWN	4.78301e-15	7.92244e-14
piR-cel-2425	252	104	3.73199	1.55248	-1.25581	DOWN	4.81543e-15	7.96873e-14
piR-cel-233	312	144	4.6134	2.143	-1.09444	DOWN	5.72304e-15	9.42687e-14
piR-cel-7236	332	158	4.87204	2.34589	-1.05023	DOWN	6.68434e-15	1.09495e-13
piR-cel-19556	13	86	0.192699	1.2823	2.74686	UP	6.96592e-15	1.13898e-13
piR-cel-5211	296	134	4.36562	1.99805	-1.12233	DOWN	8.27907e-15	1.34997e-13
piR-cel-2359	337	162	4.97817	2.41742	-1.03572	DOWN	8.50342e-15	1.38402e-13
piR-cel-1408	1	55	0.0155178	0.816555	5.80239	UP	9.56773e-15	1.55299e-13
piR-cel-9764	326	155	4.81192	2.3126	-1.05157	DOWN	1.09524e-14	1.76647e-13
piR-cel-510	16	92	0.235963	1.3696	2.5446	UP	1.11624e-14	1.79871e-13
piR-cel-7143	203	75	2.99742	1.11506	-1.41548	DOWN	1.29185e-14	2.06672e-13
piR-cel-7630	281	125	4.15325	1.86672	-1.14761	DOWN	1.35511e-14	2.16211e-13
piR-cel-4751	222	87	3.2791	1.29664	-1.33044	DOWN	1.50067e-14	2.38367e-13
piR-cel-6444	290	132	4.26544	1.9609	-1.11448	DOWN	2.15888e-14	3.40487e-13
piR-cel-8929	152	46	2.24605	0.685446	-1.70333	DOWN	2.27069e-14	3.57489e-13
piR-cel-7053	319	152	4.7033	2.26892	-1.04845	DOWN	2.42693e-14	3.81411e-13
piR-cel-6523	241	100	3.55148	1.48238	-1.248	DOWN	2.5076e-14	3.93742e-13
piR-cel-12504	313	148	4.6291	2.20189	-1.05953	DOWN	2.55967e-14	4.01563e-13
piR-cel-1540	281	127	4.14759	1.89079	-1.12471	DOWN	3.53996e-14	5.50984e-13
piR-cel-8242	117	28	1.7311	0.415984	-2.04198	DOWN	3.6781e-14	5.71985e-13
piR-cel-4715	323	156	4.76293	2.30959	-1.02895	DOWN	4.15121e-14	6.41636e-13
piR-cel-6491	333	163	4.90028	2.42416	-1.00962	DOWN	4.24277e-14	6.55219e-13
piR-cel-4090	298	139	4.41399	2.07175	-1.07919	DOWN	4.48033e-14	6.90709e-13
piR-cel-4210	245	104	3.61368	1.54672	-1.21516	DOWN	5.27208e-14	8.07177e-13
piR-cel-6150	248	106	3.64788	1.57945	-1.20524	DOWN	5.39307e-14	8.24283e-13
piR-cel-989	223	90	3.30669	1.3443	-1.28801	DOWN	5.72957e-14	8.74964e-13
piR-cel-11219	333	164	4.91158	2.4416	-1.00079	DOWN	6.44192e-14	9.79546e-13
piR-cel-7734	187	68	2.76353	1.01303	-1.4384	DOWN	7.06621e-14	1.07173e-12
piR-cel-2167	81	12	1.20447	0.178443	-2.73385	DOWN	7.32823e-14	1.10864e-12
piR-cel-15194	125	33	1.84371	0.490569	-1.90036	DOWN	8.35216e-14	1.2614e-12
piR-cel-19359	1	51	0.015689	0.758313	5.69346	UP	8.82722e-14	1.33201e-12
piR-cel-953	152	48	2.2447	0.712224	-1.64193	DOWN	1.02366e-13	1.54077e-12
piR-cel-6300	94	18	1.38202	0.267318	-2.36363	DOWN	1.0848e-13	1.62828e-12
piR-cel-8162	85	14	1.25578	0.209981	-2.581	DOWN	1.08546e-13	1.62828e-12
piR-cel-2549	210	83	3.10132	1.23462	-1.31817	DOWN	1.13941e-13	1.70777e-12
piR-cel-7008	141	42	2.07498	0.62537	-1.7262	DOWN	1.15274e-13	1.7263e-12
piR-cel-8962	127	270	1.87935	4.01639	1.10916	UP	1.38326e-13	2.06111e-12
piR-cel-7229	285	133	4.20142	1.97785	-1.0785	DOWN	1.63182e-13	2.41131e-12
piR-cel-9191	220	90	3.22936	1.33816	-1.26847	DOWN	1.64212e-13	2.42451e-12
piR-cel-1191	191	72	2.80452	1.06825	-1.38647	DOWN	1.85216e-13	2.72558e-12
piR-cel-8033	283	132	4.16372	1.96382	-1.07923	DOWN	1.92283e-13	2.81561e-12
piR-cel-659	171	60	2.52792	0.891644	-1.48993	DOWN	1.98598e-13	2.90331e-12
piR-cel-4267	114	250	1.68175	3.72485	1.15393	UP	2.00116e-13	2.92071e-12
piR-cel-9738	123	33	1.81404	0.49145	-1.87709	DOWN	2.07965e-13	3.02535e-12
piR-cel-6158	192	73	2.82239	1.08645	-1.3741	DOWN	2.33308e-13	3.38848e-12
piR-cel-8251	291	138	4.32215	2.0566	-1.05532	DOWN	2.43715e-13	3.53387e-12
piR-cel-8517	228	96	3.37149	1.42716	-1.22689	DOWN	2.58505e-13	3.74222e-12
piR-cel-5640	267	122	3.94877	1.81872	-1.10893	DOWN	2.83512e-13	4.09425e-12
piR-cel-4923	147	47	2.17068	0.700216	-1.62405	DOWN	3.95037e-13	5.68177e-12
piR-cel-7239	129	37	1.91138	0.550979	-1.78074	DOWN	4.02678e-13	5.787e-12
piR-cel-5813	179	66	2.65338	0.982566	-1.41839	DOWN	4.23183e-13	6.07678e-12
piR-cel-2673	264	121	3.90059	1.8065	-1.1045	DOWN	4.57284e-13	6.55588e-12
piR-cel-10289	183	69	2.70357	1.02626	-1.38614	DOWN	5.93393e-13	8.46632e-12
piR-cel-8596	248	111	3.66643	1.6567	-1.13875	DOWN	6.50777e-13	9.24799e-12
piR-cel-6854	276	130	4.06762	1.9344	-1.06512	DOWN	6.71376e-13	9.51036e-12
piR-cel-6715	135	41	1.98962	0.608888	-1.69823	DOWN	6.99636e-13	9.90279e-12
piR-cel-15717	154	52	2.27148	0.776392	-1.54531	DOWN	7.77818e-13	1.09745e-11
piR-cel-8748	179	67	2.64185	0.996358	-1.39669	DOWN	7.83833e-13	1.10506e-11
piR-cel-4471	120	33	1.7704	0.490521	-1.84146	DOWN	8.07544e-13	1.13759e-11
piR-cel-1673	131	39	1.93678	0.579281	-1.72699	DOWN	8.28525e-13	1.1653e-11
piR-cel-4331	145	47	2.13717	0.701382	-1.60429	DOWN	9.03724e-13	1.26706e-11
piR-cel-3340	68	9	1.01166	0.13423	-2.8965	DOWN	1.6506e-12	2.27885e-11
piR-cel-7515	152	52	2.23665	0.77454	-1.52645	DOWN	1.73254e-12	2.38775e-11
piR-cel-6449	138	44	2.03861	0.654242	-1.62806	DOWN	1.86742e-12	2.56767e-11
piR-cel-7855	222	96	3.27311	1.43002	-1.18842	DOWN	1.95072e-12	2.68013e-11
piR-cel-3202	125	37	1.84083	0.549644	-1.7353	DOWN	2.31478e-12	3.16081e-11
piR-cel-2802	206	86	3.03461	1.28197	-1.2392	DOWN	2.42864e-12	3.31121e-11
piR-cel-355	239	108	3.52507	1.60429	-1.12495	DOWN	2.77061e-12	3.76592e-11
piR-cel-2033	137	44	2.01745	0.655742	-1.61757	DOWN	2.82972e-12	3.84332e-11
piR-cel-2615	268	128	3.95304	1.90963	-1.04506	DOWN	3.14595e-12	4.24692e-11
piR-cel-6260	275	133	4.06822	1.98211	-1.02697	DOWN	3.37656e-12	4.54445e-11
piR-cel-371	217	94	3.20668	1.40673	-1.18593	DOWN	3.7402e-12	5.02247e-11
piR-cel-8905	99	24	1.46168	0.356267	-2.02336	DOWN	4.39281e-12	5.84592e-11
piR-cel-5191	201	84	2.95144	1.24812	-1.2377	DOWN	4.67193e-12	6.19422e-11
piR-cel-11809	3	49	0.044453	0.731213	4.05078	UP	4.73543e-12	6.27375e-11
piR-cel-5694	250	117	3.67859	1.7424	-1.07439	DOWN	5.70858e-12	7.50716e-11
piR-cel-1208	121	36	1.79022	0.537351	-1.7279	DOWN	5.97083e-12	7.82891e-11
piR-cel-5283	61	160	0.897289	2.38559	1.41222	UP	5.98714e-12	7.84452e-11
piR-cel-496	186	75	2.74477	1.11844	-1.28931	DOWN	6.51837e-12	8.50301e-11
piR-cel-9177	209	90	3.08526	1.34364	-1.19447	DOWN	7.06338e-12	9.18703e-11
piR-cel-4295	234	107	3.44786	1.59569	-1.10786	DOWN	8.45697e-12	1.09357e-10
piR-cel-6917	247	116	3.63613	1.72702	-1.06935	DOWN	9.15686e-12	1.1815e-10
piR-cel-4847	141	48	2.08161	0.714725	-1.53356	DOWN	9.25545e-12	1.19336e-10
piR-cel-7746	91	21	1.34552	0.312078	-2.09444	DOWN	1.14196e-11	1.46603e-10
piR-cel-8818	246	116	3.62569	1.72381	-1.0635	DOWN	1.2443e-11	1.59396e-10
piR-cel-16735	152	55	2.23817	0.820295	-1.44553	DOWN	1.24542e-11	1.59425e-10
piR-cel-7151	237	110	3.50228	1.64083	-1.08635	DOWN	1.3247e-11	1.69329e-10
piR-cel-6761	219	98	3.23787	1.45925	-1.13904	DOWN	1.405e-11	1.79337e-10
piR-cel-14129	163	62	2.40476	0.924584	-1.3735	DOWN	1.48024e-11	1.8867e-10
piR-cel-4826	104	28	1.53674	0.416701	-1.87205	DOWN	1.57987e-11	2.00936e-10
piR-cel-2647	124	39	1.82769	0.579542	-1.64776	DOWN	1.6399e-11	2.08126e-10
piR-cel-7709	214	95	3.15345	1.41058	-1.15058	DOWN	1.65094e-11	2.09229e-10
piR-cel-4591	194	82	2.86851	1.22183	-1.22133	DOWN	1.78149e-11	2.25293e-10
piR-cel-2551	113	33	1.6744	0.492282	-1.75475	DOWN	1.8052e-11	2.27644e-10
piR-cel-9761	113	33	1.66899	0.492616	-1.75475	DOWN	1.8052e-11	2.27644e-10
piR-cel-4705	94	23	1.38259	0.342687	-2.00999	DOWN	1.84504e-11	2.32339e-10
piR-cel-11843	104	221	1.53481	3.29329	1.1085	UP	2.23505e-11	2.80263e-10
piR-cel-3704	187	78	2.76025	1.16463	-1.24046	DOWN	2.36197e-11	2.95346e-10
piR-cel-558	101	27	1.50561	0.398075	-1.88229	DOWN	2.61211e-11	3.25709e-10
piR-cel-1334	135	46	1.98525	0.685707	-1.53222	DOWN	2.61566e-11	3.25923e-10
piR-cel-2517	211	94	3.11043	1.40043	-1.14548	DOWN	2.68577e-11	3.34192e-10
piR-cel-5153	236	111	3.48207	1.65036	-1.06719	DOWN	2.84026e-11	3.52676e-10
piR-cel-6657	188	79	2.76626	1.17478	-1.22977	DOWN	2.84961e-11	3.5359e-10
piR-cel-6995	143	51	2.13073	0.758556	-1.46641	DOWN	3.09364e-11	3.82537e-10
piR-cel-3595	219	100	3.24504	1.49019	-1.1099	DOWN	3.64537e-11	4.47343e-10
piR-cel-4374	176	72	2.5906	1.06868	-1.26847	DOWN	4.21026e-11	5.14536e-10
piR-cel-4493	196	85	2.90438	1.26549	-1.18429	DOWN	4.26094e-11	5.20373e-10
piR-cel-5627	179	74	2.64374	1.1011	-1.25333	DOWN	4.38893e-11	5.35269e-10
piR-cel-207	247	120	3.6505	1.78754	-1.02044	DOWN	5.28548e-11	6.40226e-10
piR-cel-4423	175	72	2.57018	1.07235	-1.26025	DOWN	5.9733e-11	7.206e-10
piR-cel-7268	126	42	1.85875	0.624872	-1.56393	DOWN	6.23741e-11	7.51952e-10
piR-cel-6744	226	106	3.31698	1.57949	-1.07122	DOWN	6.48361e-11	7.80049e-10
piR-cel-6044	252	124	3.70639	1.84869	-1.00205	DOWN	6.57446e-11	7.89912e-10
piR-cel-2042	239	115	3.5391	1.71468	-1.03434	DOWN	6.67869e-11	8.01353e-10
piR-cel-7169	129	44	1.9038	0.654431	-1.53076	DOWN	7.39896e-11	8.85389e-10
piR-cel-8524	48	4	0.704258	0.0595289	-3.56393	DOWN	7.90695e-11	9.431e-10
piR-cel-996	188	81	2.7739	1.2062	-1.19371	DOWN	8.06023e-11	9.60002e-10
piR-cel-144	120	39	1.7737	0.579135	-1.60045	DOWN	8.68755e-11	1.02784e-09
piR-cel-3667	239	116	3.52923	1.72188	-1.02185	DOWN	1.02752e-10	1.20846e-09
piR-cel-276	239	116	3.51789	1.73039	-1.02185	DOWN	1.02752e-10	1.20846e-09
piR-cel-5295	94	25	1.38752	0.372464	-1.8897	DOWN	1.12755e-10	1.32348e-09
piR-cel-5674	202	91	2.97291	1.35381	-1.12938	DOWN	1.15179e-10	1.34927e-09
piR-cel-6682	107	220	1.57174	3.27385	1.06093	UP	1.18633e-10	1.38699e-09
piR-cel-11217	224	106	3.30345	1.57863	-1.0584	DOWN	1.19777e-10	1.39944e-09
piR-cel-2732	221	104	3.27059	1.54989	-1.06643	DOWN	1.2274e-10	1.43311e-09
piR-cel-4259	86	21	1.2736	0.313292	-2.01291	DOWN	1.26228e-10	1.47096e-09
piR-cel-210	84	20	1.24399	0.296786	-2.04936	DOWN	1.26968e-10	1.47685e-09
piR-cel-3437	179	76	2.64652	1.13437	-1.21485	DOWN	1.26983e-10	1.47685e-09
piR-cel-5924	231	111	3.4058	1.65177	-1.0363	DOWN	1.29739e-10	1.50694e-09
piR-cel-4663	231	111	3.42555	1.65796	-1.0363	DOWN	1.29739e-10	1.50694e-09
piR-cel-3954	124	42	1.83288	0.626062	-1.54085	DOWN	1.40159e-10	1.62373e-09
piR-cel-9613	110	34	1.62211	0.5071	-1.67286	DOWN	1.4358e-10	1.66012e-09
piR-cel-6649	242	119	3.57008	1.76702	-1.00301	DOWN	1.51108e-10	1.74263e-09
piR-cel-1167	207	95	3.05669	1.41832	-1.1026	DOWN	1.55655e-10	1.79392e-09
piR-cel-2963	187	82	2.74951	1.21958	-1.16831	DOWN	1.86292e-10	2.14146e-09
piR-cel-8789	46	127	0.678107	1.89214	1.48616	UP	1.91133e-10	2.19569e-09
piR-cel-680	238	117	3.52283	1.74131	-1.00342	DOWN	2.10833e-10	2.41111e-09
piR-cel-3255	217	103	3.19561	1.533	-1.05402	DOWN	2.67138e-10	3.03552e-09
piR-cel-8184	155	62	2.29133	0.92425	-1.30089	DOWN	2.73508e-10	3.10395e-09
piR-cel-12978	102	210	1.50509	3.12849	1.06285	UP	2.93252e-10	3.31744e-09
piR-cel-3409	132	48	1.94487	0.713389	-1.4384	DOWN	3.17434e-10	3.57963e-09
piR-cel-6438	3	42	0.0452202	0.622352	3.82839	UP	3.2421e-10	3.65372e-09
piR-cel-1839	148	58	2.17719	0.863768	-1.33044	DOWN	3.45667e-10	3.8808e-09
piR-cel-8998	174	75	2.56337	1.11584	-1.19309	DOWN	4.09839e-10	4.56671e-09
piR-cel-8300	189	85	2.78474	1.26663	-1.13182	DOWN	4.2245e-10	4.69547e-09
piR-cel-14440	1	36	0.0155178	0.533731	5.19096	UP	4.60004e-10	5.09697e-09
piR-cel-1862	181	80	2.65992	1.19035	-1.15688	DOWN	4.96619e-10	5.47542e-09
piR-cel-7102	50	6	0.738733	0.0892093	-3.03786	DOWN	5.76362e-10	6.31162e-09
piR-cel-8161	140	54	2.06242	0.806145	-1.35336	DOWN	6.19693e-10	6.76533e-09
piR-cel-5921	113	38	1.67084	0.568008	-1.55122	DOWN	7.52211e-10	8.15705e-09
piR-cel-7037	193	89	2.84008	1.32282	-1.09569	DOWN	7.83877e-10	8.48493e-09
piR-cel-6446	136	52	2.00549	0.773702	-1.36599	DOWN	8.26424e-10	8.89142e-09
piR-cel-7472	72	16	1.05514	0.236424	-2.14889	DOWN	8.45531e-10	9.0915e-09
piR-cel-17522	74	17	1.09129	0.253502	-2.10096	DOWN	8.63771e-10	9.27083e-09
piR-cel-6372	161	68	2.36982	1.01481	-1.22242	DOWN	8.8556e-10	9.48754e-09
piR-cel-14319	41	3	0.604958	0.0447832	-3.75156	DOWN	9.15048e-10	9.79756e-09
piR-cel-8199	179	80	2.64056	1.19093	-1.14085	DOWN	9.53742e-10	1.01935e-08
piR-cel-7943	142	56	2.09472	0.83226	-1.32136	DOWN	9.60257e-10	1.02569e-08
piR-cel-6476	162	69	2.38856	1.02801	-1.21029	DOWN	1.06339e-09	1.13449e-08
piR-cel-18301	10	57	0.147815	0.850212	2.532	UP	1.32899e-09	1.40773e-08
piR-cel-1869	136	53	2.01117	0.789164	-1.33851	DOWN	1.49441e-09	1.57266e-08
piR-cel-6700	99	31	1.45254	0.462626	-1.65413	DOWN	1.59528e-09	1.67189e-08
piR-cel-9197	139	55	2.05554	0.820605	-1.31655	DOWN	1.60022e-09	1.6751e-08
piR-cel-1181	33	100	0.486081	1.48528	1.6205	UP	1.74447e-09	1.81862e-08
piR-cel-7238	86	24	1.26632	0.357432	-1.82027	DOWN	1.81508e-09	1.88892e-08
piR-cel-3265	168	74	2.47721	1.10346	-1.16183	DOWN	1.82017e-09	1.8931e-08
piR-cel-4060	109	37	1.60961	0.549716	-1.5377	DOWN	1.89979e-09	1.97246e-08
piR-cel-8999	151	63	2.22318	0.938255	-1.24009	DOWN	1.93967e-09	2.01035e-08
piR-cel-635	151	63	2.23243	0.940593	-1.24009	DOWN	1.93967e-09	2.01035e-08
piR-cel-1644	175	79	2.57654	1.1739	-1.1264	DOWN	2.14318e-09	2.21611e-08
piR-cel-2916	194	92	2.87458	1.37099	-1.05532	DOWN	2.25034e-09	2.32287e-08
piR-cel-15865	10	56	0.14729	0.831945	2.50646	UP	2.28408e-09	2.35633e-08
piR-cel-2086	155	66	2.28436	0.981946	-1.2107	DOWN	2.40281e-09	2.47023e-08
piR-cel-3654	182	84	2.67448	1.25146	-1.09444	DOWN	2.44821e-09	2.51401e-08
piR-cel-3000	176	80	2.59694	1.19128	-1.11647	DOWN	2.50727e-09	2.57168e-08
piR-cel-10893	103	34	1.51561	0.508818	-1.578	DOWN	2.68404e-09	2.74495e-08
piR-cel-8046	86	180	1.27882	2.68109	1.08662	UP	2.83716e-09	2.89504e-08
piR-cel-5967	180	83	2.66083	1.23598	-1.09578	DOWN	2.88734e-09	2.94456e-08
piR-cel-8522	48	123	0.703288	1.83068	1.37859	UP	3.16191e-09	3.20986e-08
piR-cel-20217	116	42	1.70924	0.625607	-1.44463	DOWN	3.30581e-09	3.34831e-08
piR-cel-3524	54	9	0.795272	0.134278	-2.56393	DOWN	3.62605e-09	3.66641e-08
piR-cel-3446	130	51	1.91721	0.758483	-1.32891	DOWN	4.16514e-09	4.20195e-08
piR-cel-522	112	40	1.63988	0.593978	-1.46439	DOWN	4.30232e-09	4.33298e-08
piR-cel-7094	199	97	2.93088	1.447	-1.01568	DOWN	4.41335e-09	4.44229e-08
piR-cel-11385	12	59	0.178716	0.878889	2.31871	UP	4.56329e-09	4.58803e-08
piR-cel-14529	1	32	0.015084	0.476346	5.02103	UP	4.8206e-09	4.83309e-08
piR-cel-1263	142	59	2.08427	0.875872	-1.24607	DOWN	5.12233e-09	5.12982e-08
piR-cel-7704	145	61	2.13907	0.906742	-1.22814	DOWN	5.29297e-09	5.29178e-08
piR-cel-8802	96	31	1.41813	0.461673	-1.60973	DOWN	5.62742e-09	5.60727e-08
piR-cel-180	166	75	2.45062	1.11641	-1.12519	DOWN	5.69246e-09	5.66573e-08
piR-cel-11157	74	19	1.09764	0.28323	-1.94049	DOWN	5.74356e-09	5.7102e-08
piR-cel-2702	66	15	0.972344	0.222298	-2.11647	DOWN	5.92491e-09	5.88066e-08
piR-cel-8787	94	30	1.38658	0.446144	-1.62666	DOWN	6.24621e-09	6.18921e-08
piR-cel-956	111	40	1.63067	0.595071	-1.45145	DOWN	6.35227e-09	6.2838e-08
piR-cel-765	85	25	1.25608	0.372105	-1.7445	DOWN	6.423e-09	6.35025e-08
piR-cel-7818	183	87	2.70401	1.29793	-1.05172	DOWN	7.01875e-09	6.91621e-08
piR-cel-10033	2	34	0.029773	0.506718	4.1085	UP	7.35345e-09	7.238e-08
piR-cel-1706	144	61	2.13448	0.90489	-1.21815	DOWN	7.46016e-09	7.33493e-08
piR-cel-8647	168	77	2.4849	1.14536	-1.1045	DOWN	7.76695e-09	7.61975e-08
piR-cel-12676	5	42	0.0737214	0.625346	3.09142	UP	8.01881e-09	7.8625e-08
piR-cel-13625	88	27	1.29576	0.402168	-1.68351	DOWN	8.36341e-09	8.17787e-08
piR-cel-5571	71	18	1.05025	0.267415	-1.95879	DOWN	9.44863e-09	9.18854e-08
piR-cel-7864	65	15	0.960176	0.22418	-2.09444	DOWN	9.67278e-09	9.39626e-08
piR-cel-5860	176	83	2.58642	1.23231	-1.06336	DOWN	1.00485e-08	9.75451e-08
piR-cel-5705	121	47	1.77718	0.698455	-1.34324	DOWN	1.0821e-08	1.04604e-07
piR-cel-27867	31	1	0.450224	0.0156735	-4.93316	DOWN	1.16104e-08	1.11991e-07
piR-cel-4699	94	31	1.39102	0.460841	-1.57936	DOWN	1.28914e-08	1.24078e-07
piR-cel-14943	23	78	0.339213	1.16598	1.78287	UP	1.29185e-08	1.24272e-07
piR-cel-3303	114	43	1.68131	0.642089	-1.38559	DOWN	1.32662e-08	1.27479e-07
piR-cel-5015	122	48	1.81087	0.713438	-1.32474	DOWN	1.34677e-08	1.29136e-07
piR-cel-4808	136	57	2.00783	0.846241	-1.23354	DOWN	1.40182e-08	1.34342e-07
piR-cel-6882	107	39	1.57656	0.579111	-1.43503	DOWN	1.57519e-08	1.50229e-07
piR-cel-16894	90	29	1.32283	0.431301	-1.61284	DOWN	1.60199e-08	1.52541e-07
piR-cel-3905	167	78	2.47409	1.1631	-1.07727	DOWN	1.69185e-08	1.60667e-07
piR-cel-3256	146	64	2.15107	0.954337	-1.16879	DOWN	1.77773e-08	1.68553e-07
piR-cel-16745	105	38	1.54464	0.564085	-1.44528	DOWN	1.80122e-08	1.70581e-07
piR-cel-7182	132	55	1.93902	0.820034	-1.242	DOWN	1.91836e-08	1.81307e-07
piR-cel-7449	86	27	1.26961	0.401858	-1.65034	DOWN	1.96445e-08	1.85172e-07
piR-cel-6686	86	27	1.26952	0.402004	-1.65034	DOWN	1.96445e-08	1.85172e-07
piR-cel-2577	130	54	1.90978	0.803455	-1.24645	DOWN	2.24306e-08	2.09768e-07
piR-cel-4964	130	54	1.92012	0.804384	-1.24645	DOWN	2.24306e-08	2.09768e-07
piR-cel-10048	57	12	0.844906	0.179038	-2.22689	DOWN	2.3793e-08	2.22276e-07
piR-cel-9193	69	18	1.01488	0.268794	-1.91757	DOWN	2.41161e-08	2.25058e-07
piR-cel-4900	157	72	2.32	1.07032	-1.10366	DOWN	2.43562e-08	2.2718e-07
piR-cel-9036	125	51	1.84462	0.759053	-1.27233	DOWN	2.5135e-08	2.33832e-07
piR-cel-14189	65	16	0.963166	0.237566	-2.00133	DOWN	2.53989e-08	2.36164e-07
piR-cel-952	63	15	0.932312	0.222583	-2.04936	DOWN	2.55917e-08	2.37832e-07
piR-cel-8315	87	28	1.28219	0.417988	-1.61455	DOWN	2.70464e-08	2.50827e-07
piR-cel-19021	1	29	0.0155178	0.430111	4.87901	UP	2.8661e-08	2.65248e-07
piR-cel-7517	171	82	2.5259	1.22192	-1.03927	DOWN	2.97228e-08	2.74647e-07
piR-cel-1928	110	42	1.6253	0.62568	-1.36801	DOWN	3.23907e-08	2.9837e-07
piR-cel-6296	132	56	1.94886	0.833566	-1.21601	DOWN	3.26802e-08	3.00881e-07
piR-cel-6939	83	26	1.22468	0.38659	-1.65357	DOWN	3.31403e-08	3.04959e-07
piR-cel-4552	166	79	2.44308	1.17573	-1.05023	DOWN	3.61831e-08	3.32272e-07
piR-cel-1064	81	25	1.19882	0.372227	-1.67496	DOWN	3.64649e-08	3.34515e-07
piR-cel-2456	163	77	2.40175	1.14543	-1.06091	DOWN	3.71569e-08	3.40688e-07
piR-cel-2277	133	57	1.96315	0.850169	-1.20136	DOWN	3.91952e-08	3.5827e-07
piR-cel-8159	125	52	1.83665	0.773465	-1.24431	DOWN	4.34654e-08	3.95678e-07
piR-cel-7911	84	27	1.24113	0.40136	-1.6164	DOWN	4.56829e-08	4.15227e-07
piR-cel-2257	84	27	1.23907	0.39986	-1.6164	DOWN	4.56829e-08	4.15227e-07
piR-cel-2070	131	56	1.93002	0.832922	-1.20503	DOWN	4.59856e-08	4.17766e-07
piR-cel-7656	81	164	1.19893	2.45091	1.03874	UP	4.6071e-08	4.18327e-07
piR-cel-124	117	47	1.72938	0.703027	-1.29474	DOWN	4.63473e-08	4.20408e-07
piR-cel-3725	75	22	1.10669	0.326229	-1.74835	DOWN	4.71932e-08	4.27645e-07
piR-cel-11129	33	92	0.48632	1.3747	1.5002	UP	4.81204e-08	4.35382e-07
piR-cel-6303	89	30	1.31684	0.446356	-1.54781	DOWN	4.94303e-08	4.47007e-07
piR-cel-10215	49	9	0.723265	0.134303	-2.42375	DOWN	5.21101e-08	4.70523e-07
piR-cel-5068	129	55	1.9072	0.81956	-1.20883	DOWN	5.39405e-08	4.86805e-07
piR-cel-2833	138	61	2.04625	0.911672	-1.15675	DOWN	5.61079e-08	5.05852e-07
piR-cel-4878	102	38	1.49795	0.56615	-1.40346	DOWN	5.7086e-08	5.14409e-07
piR-cel-8768	51	10	0.75532	0.148951	-2.32946	DOWN	5.76888e-08	5.19316e-07
piR-cel-3585	110	43	1.6191	0.640662	-1.33406	DOWN	5.87301e-08	5.27623e-07
piR-cel-7719	46	112	0.674282	1.66247	1.30483	UP	6.01588e-08	5.39913e-07
piR-cel-534	100	37	1.47691	0.550573	-1.41337	DOWN	6.5584e-08	5.8624e-07
piR-cel-16746	63	16	0.93174	0.237305	-1.95625	DOWN	6.56675e-08	5.86692e-07
piR-cel-2614	90	31	1.32841	0.461151	-1.51662	DOWN	6.57096e-08	5.86773e-07
piR-cel-8087	136	60	2.01196	0.890618	-1.15954	DOWN	6.60283e-08	5.89323e-07
piR-cel-3240	59	14	0.869003	0.209052	-2.05425	DOWN	6.74646e-08	6.01239e-07
piR-cel-20822	27	0	0.399657	0.001	-5.73385	DOWN	7.16462e-08	6.36911e-07
piR-cel-7021	111	44	1.63248	0.653671	-1.31395	DOWN	7.29166e-08	6.47881e-07
piR-cel-4132	114	46	1.681	0.686709	-1.28829	DOWN	7.72644e-08	6.84122e-07
piR-cel-8594	120	50	1.77104	0.744308	-1.242	DOWN	8.42876e-08	7.42155e-07
piR-cel-9976	109	43	1.60794	0.64133	-1.32089	DOWN	8.46966e-08	7.45112e-07
piR-cel-7390	126	54	1.86196	0.803576	-1.20136	DOWN	8.89838e-08	7.80899e-07
piR-cel-8947	141	64	2.0759	0.955697	-1.11852	DOWN	9.12544e-08	7.98857e-07
piR-cel-2995	141	64	2.08514	0.95155	-1.11852	DOWN	9.12544e-08	7.98857e-07
piR-cel-15606	75	23	1.09966	0.343616	-1.68422	DOWN	1.03747e-07	9.01573e-07
piR-cel-16653	33	3	0.49067	0.0447595	-3.4384	DOWN	1.06098e-07	9.20652e-07
piR-cel-3345	139	63	2.05247	0.93709	-1.12063	DOWN	1.07621e-07	9.32958e-07
piR-cel-1887	58	14	0.85156	0.207886	-2.02959	DOWN	1.09475e-07	9.48105e-07
piR-cel-23070	43	7	0.634135	0.103717	-2.59788	DOWN	1.13494e-07	9.79584e-07
piR-cel-8193	165	81	2.43477	1.20498	-1.00544	DOWN	1.16642e-07	1.0048e-06
piR-cel-3911	80	26	1.18517	0.388114	-1.60045	DOWN	1.17352e-07	1.00945e-06
piR-cel-11916	137	62	2.02393	0.924845	-1.1228	DOWN	1.26917e-07	1.0891e-06
piR-cel-19004	31	86	0.460351	1.28418	1.4931	UP	1.45134e-07	1.24064e-06
piR-cel-8116	93	34	1.37192	0.50636	-1.43066	DOWN	1.4539e-07	1.24104e-06
piR-cel-8165	93	34	1.37019	0.507744	-1.43066	DOWN	1.4539e-07	1.24104e-06
piR-cel-3476	141	65	2.07876	0.966939	-1.09615	DOWN	1.46574e-07	1.25055e-06
piR-cel-7088	129	57	1.90424	0.849477	-1.1573	DOWN	1.49886e-07	1.27698e-06
piR-cel-17630	9	46	0.13261	0.685993	2.37467	UP	1.51989e-07	1.29303e-06
piR-cel-2424	101	39	1.49107	0.582013	-1.35178	DOWN	1.52999e-07	1.301e-06
piR-cel-6955	35	4	0.517347	0.0595047	-3.10825	DOWN	1.60228e-07	1.36053e-06
piR-cel-12635	148	70	2.17742	1.04205	-1.05914	DOWN	1.62899e-07	1.38255e-06
piR-cel-2071	104	41	1.53096	0.607437	-1.32185	DOWN	1.6456e-07	1.39598e-06
piR-cel-6242	79	157	1.16452	2.34052	1.01187	UP	1.65944e-07	1.40705e-06
piR-cel-7682	91	33	1.34297	0.489902	-1.44237	DOWN	1.66434e-07	1.41053e-06
piR-cel-4108	27	79	0.400604	1.17258	1.56993	UP	1.70139e-07	1.4385e-06
piR-cel-8356	59	15	0.872896	0.223488	-1.95472	DOWN	1.73578e-07	1.4648e-06
piR-cel-10636	23	72	0.338186	1.0708	1.6674	UP	1.85404e-07	1.55761e-06
piR-cel-2269	94	35	1.3878	0.521773	-1.40427	DOWN	1.86043e-07	1.56185e-06
piR-cel-2571	89	32	1.31175	0.476583	-1.4547	DOWN	1.90205e-07	1.59453e-06
piR-cel-3834	92	34	1.35066	0.505503	-1.41507	DOWN	2.13777e-07	1.78625e-06
piR-cel-9352	75	24	1.10999	0.356291	-1.62282	DOWN	2.20795e-07	1.84249e-06
piR-cel-5966	111	46	1.63888	0.685064	-1.24982	DOWN	2.23929e-07	1.86758e-06
piR-cel-8737	80	27	1.18447	0.401548	-1.54601	DOWN	2.39336e-07	1.98769e-06
piR-cel-15706	80	27	1.18206	0.401336	-1.54601	DOWN	2.39336e-07	1.98769e-06
piR-cel-6014	120	52	1.77313	0.775323	-1.18542	DOWN	2.41728e-07	2.00662e-06
piR-cel-7499	58	15	0.852941	0.222917	-1.93006	DOWN	2.7815e-07	2.29612e-06
piR-cel-10813	88	32	1.29473	0.473133	-1.4384	DOWN	2.80997e-07	2.31748e-06
piR-cel-5986	67	20	0.987538	0.297976	-1.72313	DOWN	3.22357e-07	2.64024e-06
piR-cel-5654	123	55	1.80912	0.819749	-1.14012	DOWN	4.0201e-07	3.27606e-06
piR-cel-4925	77	26	1.13692	0.385473	-1.54531	DOWN	4.05391e-07	3.3021e-06
piR-cel-11087	109	46	1.61043	0.679854	-1.22359	DOWN	4.49708e-07	3.63977e-06
piR-cel-9565	10	46	0.146685	0.684827	2.22267	UP	4.52979e-07	3.66458e-06
piR-cel-7084	133	62	1.96253	0.922538	-1.08005	DOWN	4.54521e-07	3.67372e-06
piR-cel-12802	90	34	1.33122	0.504647	-1.38336	DOWN	4.58467e-07	3.6989e-06
piR-cel-2048	51	12	0.751061	0.178753	-2.06643	DOWN	4.71355e-07	3.79085e-06
piR-cel-838	80	28	1.1839	0.417745	-1.49354	DOWN	4.7505e-07	3.81884e-06
piR-cel-13785	101	41	1.48775	0.610818	-1.27963	DOWN	4.8724e-07	3.90978e-06
piR-cel-12695	18	61	0.265574	0.908315	1.78185	UP	4.97336e-07	3.9872e-06
piR-cel-2694	134	63	1.97441	0.939063	-1.06778	DOWN	5.25903e-07	4.20675e-06
piR-cel-4388	122	55	1.80864	0.821321	-1.12834	DOWN	5.57385e-07	4.44659e-06
piR-cel-10660	45	104	0.665653	1.54977	1.22962	UP	6.20142e-07	4.92518e-06
piR-cel-3950	132	62	1.94818	0.9247	-1.06916	DOWN	6.21834e-07	4.93466e-06
piR-cel-2262	94	37	1.39456	0.551574	-1.3241	DOWN	6.23055e-07	4.9417e-06
piR-cel-4155	30	3	0.443274	0.0451171	-3.30089	DOWN	6.25394e-07	4.95804e-06
piR-cel-4816	145	71	2.14249	1.05781	-1.00913	DOWN	6.28602e-07	4.98126e-06
piR-cel-6806	74	25	1.08864	0.371868	-1.54456	DOWN	6.87128e-07	5.43053e-06
piR-cel-9858	27	2	0.3988	0.0301096	-3.73385	DOWN	7.01188e-07	5.5392e-06
piR-cel-5932	133	63	1.95821	0.941067	-1.05697	DOWN	7.17559e-07	5.6635e-06
piR-cel-3812	103	43	1.52477	0.64045	-1.2392	DOWN	7.23585e-07	5.70853e-06
piR-cel-3881	18	60	0.26506	0.896046	1.758	UP	7.82824e-07	6.15585e-06
piR-cel-8620	137	66	2.01824	0.985923	-1.0326	DOWN	8.00003e-07	6.28634e-06
piR-cel-3561	134	64	1.97318	0.953123	-1.04506	DOWN	8.25506e-07	6.48103e-06
piR-cel-5326	90	35	1.33333	0.521889	-1.34154	DOWN	8.39115e-07	6.57917e-06
piR-cel-796	90	35	1.33125	0.521749	-1.34154	DOWN	8.39115e-07	6.57917e-06
piR-cel-9993	63	19	0.927003	0.283278	-1.70832	DOWN	8.43428e-07	6.61007e-06
piR-cel-2275	107	46	1.58228	0.685088	-1.19687	DOWN	8.94106e-07	6.98572e-06
piR-cel-5433	138	67	2.03708	0.99767	-1.0214	DOWN	9.14819e-07	7.1319e-06
piR-cel-2598	71	140	1.05201	2.08464	1.00057	UP	9.74045e-07	7.56712e-06
piR-cel-11291	50	110	0.73412	1.62693	1.15854	UP	1.00776e-06	7.812e-06
piR-cel-8004	102	43	1.49569	0.640735	-1.22513	DOWN	1.02534e-06	7.93449e-06
piR-cel-6197	126	59	1.85282	0.877469	-1.0736	DOWN	1.02817e-06	7.94999e-06
piR-cel-114	111	49	1.63493	0.726635	-1.15867	DOWN	1.07673e-06	8.29965e-06
piR-cel-11237	19	61	0.280162	0.910767	1.70384	UP	1.10095e-06	8.47533e-06
piR-cel-12620	86	33	1.26996	0.490545	-1.36084	DOWN	1.12563e-06	8.66163e-06
piR-cel-13972	130	62	1.9259	0.925562	-1.04714	DOWN	1.15603e-06	8.89171e-06
piR-cel-9263	71	24	1.05084	0.357268	-1.54375	DOWN	1.16553e-06	8.96086e-06
piR-cel-8813	8	40	0.118455	0.595951	2.34296	UP	1.19168e-06	9.14616e-06
piR-cel-7411	89	35	1.30871	0.52113	-1.32542	DOWN	1.21438e-06	9.30433e-06
piR-cel-4666	51	13	0.754703	0.193735	-1.95095	DOWN	1.22076e-06	9.34921e-06
piR-cel-13745	47	105	0.694921	1.56772	1.18069	UP	1.23221e-06	9.42767e-06
piR-cel-1830	137	67	2.02343	0.996643	-1.01091	DOWN	1.2354e-06	9.44102e-06
piR-cel-12514	121	56	1.78502	0.831398	-1.09047	DOWN	1.23906e-06	9.46491e-06
piR-cel-1482	112	50	1.65058	0.743761	-1.14247	DOWN	1.27219e-06	9.69301e-06
piR-cel-11671	69	23	1.01534	0.342067	-1.56393	DOWN	1.31057e-06	9.9599e-06
piR-cel-11127	128	61	1.88444	0.905983	-1.04823	DOWN	1.36814e-06	1.03886e-05
piR-cel-728	135	66	1.984	0.982948	-1.01139	DOWN	1.46302e-06	1.10806e-05
piR-cel-17911	67	22	0.991693	0.327728	-1.58562	DOWN	1.46826e-06	1.11156e-05
piR-cel-7850	110	49	1.62444	0.727947	-1.14562	DOWN	1.50014e-06	1.13328e-05
piR-cel-224	72	25	1.05643	0.371583	-1.50504	DOWN	1.54845e-06	1.16731e-05
piR-cel-16344	31	4	0.44979	0.059481	-2.93316	DOWN	1.60719e-06	1.20953e-05
piR-cel-3212	31	4	0.458984	0.0595047	-2.93316	DOWN	1.60719e-06	1.20953e-05
piR-cel-9449	123	58	1.813	0.864842	-1.0635	DOWN	1.66285e-06	1.24878e-05
piR-cel-11331	28	75	0.419077	1.11304	1.4425	UP	1.69999e-06	1.2756e-05
piR-cel-6017	99	42	1.46042	0.625965	-1.21601	DOWN	1.70116e-06	1.27594e-05
piR-cel-8916	105	46	1.55138	0.686685	-1.16965	DOWN	1.75936e-06	1.31738e-05
piR-cel-3747	75	27	1.10272	0.400765	-1.4529	DOWN	1.77893e-06	1.33147e-05
piR-cel-10634	52	14	0.769029	0.208171	-1.87205	DOWN	1.8778e-06	1.40076e-05
piR-cel-6087	48	12	0.706599	0.178109	-1.97897	DOWN	2.01582e-06	1.49682e-05
piR-cel-17163	46	11	0.680881	0.164292	-2.0431	DOWN	2.03968e-06	1.51387e-05
piR-cel-316	89	36	1.30975	0.53471	-1.28477	DOWN	2.1615e-06	1.59633e-05
piR-cel-6907	89	36	1.31634	0.535493	-1.28477	DOWN	2.1615e-06	1.59633e-05
piR-cel-8103	122	58	1.79549	0.862535	-1.05172	DOWN	2.26867e-06	1.66994e-05
piR-cel-305	122	58	1.79893	0.866245	-1.05172	DOWN	2.26867e-06	1.66994e-05
piR-cel-6779	122	58	1.79873	0.864508	-1.05172	DOWN	2.26867e-06	1.66994e-05
piR-cel-6513	76	28	1.12499	0.418413	-1.41954	DOWN	2.29424e-06	1.68807e-05
piR-cel-1601	71	25	1.05064	0.371607	-1.48486	DOWN	2.31349e-06	1.70083e-05
piR-cel-9529	25	2	0.37032	0.0300617	-3.62282	DOWN	2.33786e-06	1.71732e-05
piR-cel-27666	25	2	0.367271	0.0306804	-3.62282	DOWN	2.33786e-06	1.71732e-05
piR-cel-10880	116	54	1.70654	0.804335	-1.08206	DOWN	2.37855e-06	1.74577e-05
piR-cel-8440	98	42	1.4488	0.625133	-1.20136	DOWN	2.40063e-06	1.76053e-05
piR-cel-7445	79	30	1.16789	0.44731	-1.37586	DOWN	2.53617e-06	1.85306e-05
piR-cel-1096	74	27	1.08812	0.401906	-1.43353	DOWN	2.63264e-06	1.91961e-05
piR-cel-8058	62	20	0.919515	0.297951	-1.61123	DOWN	2.78166e-06	2.02495e-05
piR-cel-3064	114	53	1.67664	0.789164	-1.08394	DOWN	2.8132e-06	2.04707e-05
piR-cel-8038	102	45	1.49708	0.669012	-1.15954	DOWN	2.89738e-06	2.10574e-05
piR-cel-8750	60	19	0.885474	0.282374	-1.63793	DOWN	3.08825e-06	2.23262e-05
piR-cel-5478	29	75	0.427726	1.11534	1.39187	UP	3.17932e-06	2.29566e-05
piR-cel-23728	0	20	0.001	0.298474	5.34296	UP	3.20981e-06	2.31674e-05
piR-cel-11976	91	38	1.34142	0.565676	-1.23883	DOWN	3.22003e-06	2.32203e-05
piR-cel-7262	91	38	1.33321	0.565889	-1.23883	DOWN	3.22003e-06	2.32203e-05
piR-cel-75	65	22	0.959148	0.328536	-1.5419	DOWN	3.36173e-06	2.41659e-05
piR-cel-16241	65	22	0.95489	0.326563	-1.5419	DOWN	3.36173e-06	2.41659e-05
piR-cel-7621	125	61	1.83667	0.905364	-1.01401	DOWN	3.41188e-06	2.44967e-05
piR-cel-10532	32	5	0.47373	0.0742262	-2.65704	DOWN	3.626e-06	2.58983e-05
piR-cel-20242	1	21	0.0155178	0.311865	4.41335	UP	3.64562e-06	2.60281e-05
piR-cel-924	63	21	0.923726	0.312436	-1.56393	DOWN	3.7822e-06	2.69168e-05
piR-cel-9270	63	21	0.928738	0.313863	-1.56393	DOWN	3.7822e-06	2.69168e-05
piR-cel-15818	63	21	0.923646	0.315696	-1.56393	DOWN	3.7822e-06	2.69168e-05
piR-cel-15587	20	0	0.29571	0.001	-5.30089	DOWN	3.83277e-06	2.72156e-05
piR-cel-15688	20	0	0.295265	0.001	-5.30089	DOWN	3.83277e-06	2.72156e-05
piR-cel-19562	20	0	0.296303	0.001	-5.30089	DOWN	3.83277e-06	2.72156e-05
piR-cel-697	73	27	1.06937	0.401882	-1.4139	DOWN	3.88347e-06	2.75385e-05
piR-cel-5269	92	39	1.35619	0.580969	-1.21713	DOWN	3.89187e-06	2.75774e-05
piR-cel-17101	95	41	1.39615	0.607698	-1.19127	DOWN	3.97469e-06	2.81405e-05
piR-cel-5248	81	32	1.19355	0.474609	-1.31882	DOWN	3.98371e-06	2.81931e-05
piR-cel-21090	54	16	0.801471	0.238829	-1.73385	DOWN	4.07689e-06	2.88068e-05
piR-cel-3997	61	20	0.900954	0.295905	-1.58778	DOWN	4.23811e-06	2.99103e-05
piR-cel-6498	61	20	0.901217	0.297405	-1.58778	DOWN	4.23811e-06	2.99103e-05
piR-cel-10941	24	2	0.354215	0.0301096	-3.56393	DOWN	4.26851e-06	3.01011e-05
piR-cel-4840	76	29	1.12479	0.431659	-1.36891	DOWN	4.28139e-06	3.0168e-05
piR-cel-1479	76	29	1.12691	0.43254	-1.36891	DOWN	4.28139e-06	3.0168e-05
piR-cel-8572	36	85	0.534082	1.26332	1.2605	UP	4.32627e-06	3.04721e-05
piR-cel-8518	117	56	1.72348	0.8324	-1.04198	DOWN	4.33087e-06	3.04924e-05
piR-cel-2014	87	36	1.28472	0.537351	-1.25198	DOWN	4.41903e-06	3.10886e-05
piR-cel-4586	114	54	1.68316	0.803315	-1.05697	DOWN	4.45654e-06	3.13153e-05
piR-cel-19532	21	1	0.307878	0.0153882	-4.37128	DOWN	4.50765e-06	3.16371e-05
piR-cel-7213	124	61	1.83301	0.909219	-1.00243	DOWN	4.60459e-06	3.22792e-05
piR-cel-13936	24	66	0.356233	0.982681	1.48047	UP	4.69946e-06	3.29054e-05
piR-cel-4234	102	46	1.4977	0.681542	-1.12783	DOWN	4.7597e-06	3.33141e-05
piR-cel-4843	99	44	1.46283	0.656622	-1.14889	DOWN	4.76741e-06	3.3355e-05
piR-cel-8800	64	22	0.946718	0.328086	-1.51953	DOWN	5.06091e-06	3.53252e-05
piR-cel-16164	38	8	0.561033	0.118938	-2.22689	DOWN	5.17453e-06	3.60335e-05
piR-cel-477	40	9	0.594377	0.133945	-2.13097	DOWN	5.37574e-06	3.73234e-05
piR-cel-2087	44	11	0.650037	0.163982	-1.97897	DOWN	5.37654e-06	3.73234e-05
piR-cel-27478	44	11	0.648301	0.164268	-1.97897	DOWN	5.37654e-06	3.73234e-05
piR-cel-8804	119	58	1.7547	0.867295	-1.0158	DOWN	5.67684e-06	3.93162e-05
piR-cel-11235	80	32	1.18292	0.474919	-1.30089	DOWN	5.7482e-06	3.97485e-05
piR-cel-10928	42	93	0.621807	1.38497	1.16787	UP	6.0309e-06	4.16225e-05
piR-cel-7972	83	34	1.22279	0.504599	-1.26654	DOWN	6.05189e-06	4.17512e-05
piR-cel-2504	34	81	0.503432	1.20758	1.27342	UP	6.1408e-06	4.23155e-05
piR-cel-11633	53	16	0.784851	0.238185	-1.70689	DOWN	6.34314e-06	4.36422e-05
piR-cel-18324	89	38	1.31136	0.566678	-1.20677	DOWN	6.46364e-06	4.44197e-05
piR-cel-5501	27	70	0.395946	1.03869	1.39543	UP	6.49409e-06	4.46118e-05
piR-cel-10874	26	3	0.380478	0.0448074	-3.09444	DOWN	6.56376e-06	4.5073e-05
piR-cel-16950	92	40	1.35265	0.597402	-1.1806	DOWN	6.57651e-06	4.51432e-05
piR-cel-11847	95	42	1.40409	0.626967	-1.1565	DOWN	6.63273e-06	4.5494e-05
piR-cel-1106	49	14	0.723619	0.207886	-1.78632	DOWN	7.43561e-06	5.08638e-05
piR-cel-829	105	49	1.54888	0.731086	-1.0785	DOWN	7.57036e-06	5.17259e-05
piR-cel-3441	105	49	1.56197	0.729374	-1.0785	DOWN	7.57036e-06	5.17259e-05
piR-cel-15344	90	39	1.32803	0.581066	-1.18542	DOWN	7.74376e-06	5.28905e-05
piR-cel-1892	23	2	0.338882	0.0300617	-3.50253	DOWN	7.79188e-06	5.31783e-05
piR-cel-17745	23	2	0.338186	0.0301096	-3.50253	DOWN	7.79188e-06	5.31783e-05
piR-cel-7853	47	13	0.692261	0.193996	-1.83312	DOWN	7.93194e-06	5.40513e-05
piR-cel-12389	20	1	0.296407	0.0156735	-4.30089	DOWN	8.27572e-06	5.63293e-05
piR-cel-112	45	12	0.664991	0.179159	-1.88586	DOWN	8.35869e-06	5.68289e-05
piR-cel-3040	37	8	0.549024	0.118367	-2.18842	DOWN	8.62383e-06	5.85868e-05
piR-cel-5228	85	36	1.25112	0.53528	-1.21843	DOWN	8.92484e-06	6.04702e-05
piR-cel-7723	74	29	1.09122	0.43073	-1.33044	DOWN	9.06575e-06	6.13316e-05
piR-cel-8107	91	40	1.33789	0.595879	-1.16483	DOWN	9.22314e-06	6.2278e-05
piR-cel-1228	77	31	1.13671	0.462292	-1.29156	DOWN	9.65283e-06	6.50069e-05
piR-cel-868	19	56	0.283793	0.835205	1.58046	UP	9.67924e-06	6.51355e-05
piR-cel-8834	52	16	0.764519	0.238161	-1.67941	DOWN	9.83228e-06	6.61154e-05
piR-cel-8021	86	37	1.27388	0.547622	-1.19578	DOWN	1.0729e-05	7.17657e-05
piR-cel-7106	50	15	0.733789	0.223749	-1.71593	DOWN	1.07596e-05	7.18898e-05
piR-cel-4575	50	15	0.735091	0.222607	-1.71593	DOWN	1.07596e-05	7.18898e-05
piR-cel-6144	114	56	1.67705	0.832327	-1.0045	DOWN	1.07797e-05	7.19967e-05
piR-cel-7497	30	5	0.442406	0.0745121	-2.56393	DOWN	1.09303e-05	7.28932e-05
piR-cel-11665	57	19	0.83946	0.284754	-1.56393	DOWN	1.09579e-05	7.30315e-05
piR-cel-5290	67	25	0.989261	0.371607	-1.4012	DOWN	1.11485e-05	7.42373e-05
piR-cel-17154	25	3	0.368744	0.0448074	-3.03786	DOWN	1.17719e-05	7.81545e-05
piR-cel-4778	70	27	1.03182	0.401718	-1.35336	DOWN	1.22169e-05	8.08377e-05
piR-cel-10756	46	13	0.677832	0.194354	-1.80209	DOWN	1.25471e-05	8.27215e-05
piR-cel-6056	46	13	0.677239	0.193426	-1.80209	DOWN	1.25471e-05	8.27215e-05
piR-cel-22205	32	6	0.473387	0.0898286	-2.394	DOWN	1.25481e-05	8.27215e-05
piR-cel-12319	20	57	0.298553	0.852665	1.532	UP	1.28198e-05	8.43877e-05
piR-cel-7848	109	53	1.61806	0.789687	-1.01923	DOWN	1.32894e-05	8.72852e-05
piR-cel-9633	12	43	0.175953	0.641567	1.86234	UP	1.35838e-05	8.90355e-05
piR-cel-17813	5	29	0.0737214	0.430469	2.55709	UP	1.36668e-05	8.95004e-05
piR-cel-11693	53	17	0.781711	0.252621	-1.61942	DOWN	1.3695e-05	8.96517e-05
piR-cel-146	76	31	1.12375	0.462814	-1.2727	DOWN	1.38661e-05	9.06717e-05
piR-cel-15215	27	68	0.39896	1.01524	1.35361	UP	1.40619e-05	9.18177e-05
piR-cel-334	36	8	0.532815	0.118391	-2.14889	DOWN	1.43199e-05	9.34338e-05
piR-cel-767	79	33	1.16203	0.489926	-1.23835	DOWN	1.44387e-05	9.4174e-05
piR-cel-9009	38	9	0.560257	0.133969	-2.05697	DOWN	1.45351e-05	9.4664e-05
piR-cel-16314	38	9	0.558087	0.133968	-2.05697	DOWN	1.45351e-05	9.4664e-05
piR-cel-17392	38	9	0.563099	0.134278	-2.05697	DOWN	1.45351e-05	9.4664e-05
piR-cel-21285	100	47	1.47314	0.701121	-1.06823	DOWN	1.45627e-05	9.48093e-05
piR-cel-9240	58	20	0.854745	0.297927	-1.51502	DOWN	1.46683e-05	9.54268e-05
piR-cel-5989	82	35	1.21262	0.520535	-1.20724	DOWN	1.48486e-05	9.64941e-05
piR-cel-2842	94	43	1.38125	0.640116	-1.10729	DOWN	1.50867e-05	9.79341e-05
piR-cel-1968	94	43	1.38914	0.639187	-1.10729	DOWN	1.50867e-05	9.79341e-05
piR-cel-8762	85	37	1.25006	0.55067	-1.1789	DOWN	1.51053e-05	9.79479e-05
piR-cel-3882	85	37	1.25806	0.550979	-1.1789	DOWN	1.51053e-05	9.79479e-05
piR-cel-9312	85	37	1.25961	0.550573	-1.1789	DOWN	1.51053e-05	9.79479e-05
piR-cel-11547	51	16	0.75001	0.237972	-1.65139	DOWN	1.51819e-05	9.8337e-05
piR-cel-3326	51	16	0.751654	0.238234	-1.65139	DOWN	1.51819e-05	9.8337e-05
piR-cel-11514	19	1	0.28077	0.0156978	-4.22689	DOWN	1.52256e-05	9.85846e-05
piR-cel-2981	66	25	0.97433	0.372512	-1.3795	DOWN	1.63736e-05	0.000105519
piR-cel-9072	49	15	0.720399	0.223512	-1.68679	DOWN	1.67168e-05	0.000107613
piR-cel-7	101	48	1.48872	0.714865	-1.05222	DOWN	1.68181e-05	0.000108188
piR-cel-1701	61	22	0.898011	0.327158	-1.45027	DOWN	1.69001e-05	0.000108597
piR-cel-7779	61	22	0.898864	0.32768	-1.45027	DOWN	1.69001e-05	0.000108597
piR-cel-2162	69	27	1.01794	0.40167	-1.3326	DOWN	1.77765e-05	0.000113859
piR-cel-6650	92	42	1.35934	0.626226	-1.11021	DOWN	1.78468e-05	0.000114228
piR-cel-12885	92	42	1.36334	0.627064	-1.11021	DOWN	1.78468e-05	0.000114228
piR-cel-13872	47	14	0.693026	0.209647	-1.7262	DOWN	1.82626e-05	0.000116805
piR-cel-5331	54	18	0.793171	0.267913	-1.56393	DOWN	1.86835e-05	0.000119197
piR-cel-27228	54	18	0.796196	0.268223	-1.56393	DOWN	1.86835e-05	0.000119197
piR-cel-11969	102	49	1.49744	0.726945	-1.03668	DOWN	1.93455e-05	0.000123156
piR-cel-9065	75	31	1.10502	0.461697	-1.25359	DOWN	1.98503e-05	0.000126229
piR-cel-19642	4	26	0.0587081	0.387519	2.72147	UP	2.04702e-05	0.000129805
piR-cel-6590	78	33	1.15668	0.492877	-1.21997	DOWN	2.05225e-05	0.000130044
piR-cel-149	2	21	0.0307114	0.313365	3.41335	UP	2.05325e-05	0.000130061
piR-cel-23063	52	17	0.76598	0.254097	-1.59194	DOWN	2.09431e-05	0.000132521
piR-cel-15942	24	3	0.355537	0.0447595	-2.97897	DOWN	2.10742e-05	0.000133256
piR-cel-15882	37	82	0.54754	1.22234	1.16913	UP	2.11016e-05	0.000133381
piR-cel-5092	43	12	0.635711	0.178394	-1.82027	DOWN	2.11669e-05	0.000133699
piR-cel-12502	84	37	1.23938	0.551763	-1.16183	DOWN	2.11983e-05	0.000133802
piR-cel-2860	106	52	1.56343	0.772633	-1.00645	DOWN	2.13323e-05	0.000134593
piR-cel-200	31	6	0.455522	0.0895184	-2.3482	DOWN	2.13387e-05	0.000134593
piR-cel-11234	57	20	0.835658	0.29712	-1.48993	DOWN	2.20207e-05	0.000138551
piR-cel-7527	70	28	1.03079	0.416628	-1.30089	DOWN	2.21025e-05	0.000139017
piR-cel-17715	41	11	0.606431	0.163388	-1.87709	DOWN	2.23719e-05	0.000140513
piR-cel-7033	41	11	0.608178	0.164292	-1.87709	DOWN	2.23719e-05	0.000140513
piR-cel-8477	41	11	0.60368	0.164007	-1.87709	DOWN	2.23719e-05	0.000140513
piR-cel-8429	100	48	1.47308	0.71665	-1.03786	DOWN	2.29404e-05	0.00014383
piR-cel-16002	47	96	0.693723	1.43266	1.05141	UP	2.40442e-05	0.000150433
piR-cel-3316	60	22	0.888786	0.327704	-1.42643	DOWN	2.50721e-05	0.000156314
piR-cel-4629	68	27	1.0079	0.402289	-1.31154	DOWN	2.57727e-05	0.000160626
piR-cel-7781	74	31	1.09355	0.461339	-1.23422	DOWN	2.83182e-05	0.000175814
piR-cel-24865	3	23	0.0452293	0.343998	2.95963	UP	2.90396e-05	0.000179916
piR-cel-19369	3	23	0.044453	0.341308	2.95963	UP	2.90396e-05	0.000179916
piR-cel-9153	89	41	1.30733	0.610673	-1.09715	DOWN	2.9212e-05	0.000180858
piR-cel-1921	44	13	0.650836	0.193474	-1.73796	DOWN	3.10172e-05	0.000191568
piR-cel-14362	51	17	0.754349	0.254121	-1.56393	DOWN	3.18974e-05	0.000196664
piR-cel-8649	22	58	0.325675	0.870422	1.41958	UP	3.20289e-05	0.000197338
piR-cel-4308	61	23	0.899298	0.341569	-1.38614	DOWN	3.20978e-05	0.000197626
piR-cel-441	61	23	0.893853	0.341284	-1.38614	DOWN	3.20978e-05	0.000197626
piR-cel-9514	56	20	0.828342	0.296737	-1.46439	DOWN	3.29277e-05	0.000202455
piR-cel-15989	93	44	1.37069	0.653435	-1.05869	DOWN	3.32136e-05	0.000204072
piR-cel-5418	93	44	1.3714	0.653362	-1.05869	DOWN	3.32136e-05	0.000204072
piR-cel-8824	84	38	1.23418	0.567292	-1.12336	DOWN	3.49462e-05	0.00021398
piR-cel-12689	84	38	1.23305	0.566223	-1.12336	DOWN	3.49462e-05	0.00021398
piR-cel-6077	81	36	1.19647	0.535614	-1.14889	DOWN	3.50297e-05	0.000214417
piR-cel-10229	40	11	0.59142	0.164602	-1.84146	DOWN	3.56909e-05	0.000218314
piR-cel-21075	59	22	0.870007	0.328323	-1.40218	DOWN	3.70502e-05	0.000225853
piR-cel-3374	38	10	0.564241	0.14781	-1.90497	DOWN	3.74948e-05	0.00022825
piR-cel-11311	54	19	0.793445	0.281493	-1.48593	DOWN	3.75699e-05	0.000228629
piR-cel-17643	23	3	0.340081	0.0448074	-2.91757	DOWN	3.76504e-05	0.000228885
piR-cel-10396	23	3	0.340789	0.0447595	-2.91757	DOWN	3.76504e-05	0.000228885
piR-cel-10883	36	9	0.530634	0.133993	-1.97897	DOWN	3.86835e-05	0.000234604
piR-cel-2041	34	8	0.501366	0.118367	-2.06643	DOWN	3.90217e-05	0.000236333
piR-cel-7807	34	8	0.502325	0.118938	-2.06643	DOWN	3.90217e-05	0.000236333
piR-cel-2613	73	31	1.0762	0.458151	-1.21459	DOWN	4.02547e-05	0.000242975
piR-cel-4351	62	24	0.91407	0.35872	-1.3482	DOWN	4.05814e-05	0.000244698
piR-cel-4558	62	24	0.912414	0.356837	-1.3482	DOWN	4.05814e-05	0.000244698
piR-cel-165	82	37	1.20919	0.550834	-1.12707	DOWN	4.13368e-05	0.000249
piR-cel-4969	79	35	1.16634	0.521536	-1.15346	DOWN	4.13791e-05	0.00024917
piR-cel-16470	57	21	0.84075	0.310341	-1.41954	DOWN	4.26755e-05	0.000256283
piR-cel-2026	33	74	0.489094	1.10348	1.18609	UP	4.37549e-05	0.000262147
piR-cel-6956	45	14	0.662137	0.209027	-1.66346	DOWN	4.41238e-05	0.000263824
piR-cel-3131	45	14	0.664637	0.208196	-1.66346	DOWN	4.41238e-05	0.000263824
piR-cel-19237	68	28	1.00826	0.417605	-1.25907	DOWN	4.57218e-05	0.000272351
piR-cel-19318	40	84	0.588486	1.24593	1.09142	UP	4.64458e-05	0.000276316
piR-cel-6140	20	2	0.29813	0.0300617	-3.30089	DOWN	4.72621e-05	0.000280703
piR-cel-14099	50	17	0.736552	0.253216	-1.53536	DOWN	4.83776e-05	0.000286564
piR-cel-10599	50	17	0.742089	0.252882	-1.53536	DOWN	4.83776e-05	0.000286564
piR-cel-10071	43	13	0.634855	0.193426	-1.70479	DOWN	4.84569e-05	0.000286938
piR-cel-9620	77	34	1.13492	0.50636	-1.15829	DOWN	4.88734e-05	0.000289212
piR-cel-8878	3	22	0.044453	0.327133	2.8955	UP	5.23066e-05	0.000308197
piR-cel-14429	16	47	0.235872	0.698935	1.57562	UP	5.25206e-05	0.000309356
piR-cel-6349	41	12	0.60481	0.178109	-1.75156	DOWN	5.27119e-05	0.000310277
piR-cel-10053	41	12	0.603337	0.178133	-1.75156	DOWN	5.27119e-05	0.000310277
piR-cel-2960	90	43	1.32581	0.63864	-1.04455	DOWN	5.38856e-05	0.000317081
piR-cel-358	53	19	0.783538	0.284159	-1.45896	DOWN	5.61904e-05	0.000329554
piR-cel-2659	39	11	0.574937	0.16346	-1.80494	DOWN	5.66901e-05	0.000332375
piR-cel-2611	78	35	1.14466	0.519703	-1.13509	DOWN	5.78306e-05	0.000338505
piR-cel-2734	61	24	0.902232	0.357432	-1.32474	DOWN	5.91012e-05	0.000345375
piR-cel-4082	61	24	0.893841	0.356267	-1.32474	DOWN	5.91012e-05	0.000345375
piR-cel-10967	31	7	0.457851	0.103931	-2.12581	DOWN	6.36002e-05	0.000369966
piR-cel-11971	4	24	0.0588703	0.357147	2.606	UP	6.38419e-05	0.00037125
piR-cel-16302	0	15	0.001	0.223323	4.92792	UP	6.41216e-05	0.000372634
piR-cel-10550	67	28	0.992275	0.417223	-1.2377	DOWN	6.5389e-05	0.00037938
piR-cel-3789	85	40	1.25251	0.595642	-1.06643	DOWN	6.5698e-05	0.000380676
piR-cel-11463	10	36	0.146685	0.534661	1.86903	UP	6.59813e-05	0.000382069
piR-cel-9597	22	3	0.323768	0.0448074	-2.85344	DOWN	6.71102e-05	0.000387723
piR-cel-8422	70	30	1.03495	0.445737	-1.20136	DOWN	6.71757e-05	0.00038785
piR-cel-27269	70	30	1.03534	0.444905	-1.20136	DOWN	6.71757e-05	0.00038785
piR-cel-14283	49	17	0.722466	0.255147	-1.50621	DOWN	7.30546e-05	0.000418941
piR-cel-2768	49	17	0.722306	0.253526	-1.50621	DOWN	7.30546e-05	0.000418941
piR-cel-3688	62	25	0.912836	0.3727	-1.28931	DOWN	7.33582e-05	0.000420275
piR-cel-5476	89	43	1.31867	0.638568	-1.02844	DOWN	7.34899e-05	0.000420895
piR-cel-16956	15	0	0.220941	0.001	-4.88586	DOWN	7.40185e-05	0.000423377
piR-cel-15941	42	13	0.618097	0.194713	-1.67084	DOWN	7.53631e-05	0.000430101
piR-cel-15238	42	13	0.619467	0.194045	-1.67084	DOWN	7.53631e-05	0.000430101
piR-cel-11622	42	13	0.618085	0.193426	-1.67084	DOWN	7.53631e-05	0.000430101
piR-cel-20708	71	31	1.04839	0.462462	-1.17452	DOWN	8.04522e-05	0.00045724
piR-cel-4128	74	33	1.08655	0.491614	-1.14403	DOWN	8.08863e-05	0.000459518
piR-cel-13433	1	16	0.015689	0.237735	4.02103	UP	8.09046e-05	0.000459518
piR-cel-5049	40	12	0.590815	0.178989	-1.71593	DOWN	8.26253e-05	0.000468693
piR-cel-13077	21	54	0.30926	0.802696	1.3836	UP	8.30789e-05	0.000470666
piR-cel-13009	24	4	0.35564	0.0598386	-2.56393	DOWN	8.36825e-05	0.000473634
piR-cel-10692	35	75	0.513339	1.11534	1.12057	UP	8.4479e-05	0.000477838
piR-cel-2806	87	42	1.2861	0.625419	-1.02959	DOWN	8.7265e-05	0.000492657
piR-cel-3275	40	82	0.588463	1.21425	1.05666	UP	8.87657e-05	0.000500494
piR-cel-851	38	11	0.560953	0.164578	-1.76746	DOWN	8.96324e-05	0.000505062
piR-cel-11214	84	40	1.23668	0.596425	-1.04936	DOWN	9.00874e-05	0.000507305
piR-cel-11638	29	66	0.430215	0.984017	1.20745	UP	9.06093e-05	0.000509759
piR-cel-12057	27	63	0.39896	0.939446	1.24343	UP	9.08041e-05	0.000510694
piR-cel-15395	15	44	0.223441	0.654121	1.57357	UP	9.25936e-05	0.000519593
piR-cel-12904	55	21	0.806469	0.312958	-1.36801	DOWN	9.27272e-05	0.000520032
piR-cel-6244	78	36	1.1469	0.53559	-1.09444	DOWN	9.42618e-05	0.000527973
piR-cel-5656	69	30	1.02025	0.447	-1.1806	DOWN	9.49561e-05	0.000531527
piR-cel-7240	88	43	1.30095	0.63895	-1.01213	DOWN	9.98965e-05	0.000556731
piR-cel-25605	28	6	0.413811	0.0895433	-2.20136	DOWN	0.000102542	0.000570403
piR-cel-11941	85	41	1.25034	0.609768	-1.03081	DOWN	0.000103639	0.000575966
piR-cel-4455	82	39	1.21276	0.580113	-1.05112	DOWN	0.00010695	0.000593074
piR-cel-15843	24	58	0.35363	0.864344	1.29405	UP	0.000106987	0.000593094
piR-cel-26971	53	20	0.783538	0.29681	-1.38496	DOWN	0.000107374	0.000594169
piR-cel-15910	53	20	0.773137	0.296761	-1.38496	DOWN	0.000107374	0.000594169
piR-cel-10951	53	20	0.783937	0.299117	-1.38496	DOWN	0.000107374	0.000594169
piR-cel-3512	64	27	0.944011	0.401597	-1.22408	DOWN	0.000109626	0.000604942
piR-cel-4911	64	27	0.942564	0.400431	-1.22408	DOWN	0.000109626	0.000604942
piR-cel-9918	79	37	1.1627	0.552479	-1.07329	DOWN	0.000109702	0.000604942
piR-cel-7980	79	37	1.16902	0.550931	-1.07329	DOWN	0.000109702	0.000604942
piR-cel-1863	79	37	1.16741	0.55155	-1.07329	DOWN	0.000109702	0.000604942
piR-cel-2905	67	29	0.988394	0.432181	-1.18707	DOWN	0.000112047	0.000616918
piR-cel-266	67	29	0.993166	0.432181	-1.18707	DOWN	0.000112047	0.000616918
piR-cel-19819	21	3	0.310207	0.0448311	-2.78632	DOWN	0.000119311	0.000654282
piR-cel-20250	21	3	0.308997	0.0447832	-2.78632	DOWN	0.000119311	0.000654282
piR-cel-6437	83	40	1.22408	0.596522	-1.03208	DOWN	0.000123106	0.000673226
piR-cel-688	59	24	0.868991	0.357408	-1.27665	DOWN	0.000123821	0.000676723
piR-cel-67	59	24	0.868557	0.358932	-1.27665	DOWN	0.000123821	0.000676723
piR-cel-8895	80	38	1.18179	0.566915	-1.05297	DOWN	0.000126989	0.00069297
piR-cel-14210	2	18	0.0295013	0.266486	3.19096	UP	0.000127619	0.000695981
piR-cel-22279	39	12	0.572493	0.17868	-1.67941	DOWN	0.000128901	0.000702363
piR-cel-15822	62	26	0.918362	0.3869	-1.23272	DOWN	0.000128947	0.000702363
piR-cel-1900	62	26	0.915439	0.388041	-1.23272	DOWN	0.000128947	0.000702363
piR-cel-10615	38	78	0.560245	1.1562	1.05851	UP	0.000129143	0.000703217
piR-cel-13023	68	30	1.00464	0.450139	-1.15954	DOWN	0.000133704	0.000726452
piR-cel-2343	71	32	1.04693	0.476346	-1.12871	DOWN	0.000133736	0.000726452
piR-cel-9748	54	21	0.795786	0.312054	-1.34154	DOWN	0.000135803	0.000736778
piR-cel-3206	57	23	0.8393	0.34126	-1.28829	DOWN	0.000144954	0.000783321
piR-cel-1337	23	4	0.340789	0.0595289	-2.50253	DOWN	0.000145418	0.000785595
piR-cel-2951	22	54	0.32272	0.802884	1.31649	UP	0.000151711	0.000816616
piR-cel-5689	35	10	0.515795	0.148119	-1.78632	DOWN	0.000152487	0.000820545
piR-cel-5520	63	27	0.924331	0.401287	-1.20136	DOWN	0.000155874	0.000837756
piR-cel-18023	18	2	0.264101	0.030086	-3.14889	DOWN	0.000156511	0.000840674
piR-cel-5460	18	2	0.266613	0.0306804	-3.14889	DOWN	0.000156511	0.000840674
piR-cel-979	66	29	0.97449	0.431872	-1.16538	DOWN	0.000158045	0.00084866
piR-cel-2064	25	5	0.37161	0.0754405	-2.30089	DOWN	0.000162684	0.000871464
piR-cel-12850	3	20	0.0442908	0.298758	2.758	UP	0.000168387	0.00090039
piR-cel-1826	55	22	0.810979	0.326514	-1.30089	DOWN	0.000169514	0.000905601
piR-cel-12604	31	8	0.455419	0.119891	-1.93316	DOWN	0.000169853	0.000906868
piR-cel-11810	27	6	0.39759	0.088924	-2.14889	DOWN	0.000171555	0.000915405
piR-cel-3225	29	7	0.430923	0.10424	-2.02959	DOWN	0.000173404	0.000923885
piR-cel-5379	29	7	0.427384	0.104836	-2.02959	DOWN	0.000173404	0.000923885
piR-cel-853	31	67	0.457406	0.998854	1.13293	UP	0.000177767	0.000943293
piR-cel-17342	38	77	0.563693	1.14748	1.03989	UP	0.000177788	0.000943293
piR-cel-8175	58	24	0.853786	0.357718	-1.25198	DOWN	0.000178086	0.000943751
piR-cel-6460	58	24	0.856914	0.357718	-1.25198	DOWN	0.000178086	0.000943751
piR-cel-4796	58	24	0.853455	0.355981	-1.25198	DOWN	0.000178086	0.000943751
piR-cel-542	40	13	0.587002	0.192831	-1.60045	DOWN	0.000179717	0.000951827
piR-cel-23679	23	55	0.340423	0.821746	1.27883	UP	0.000185401	0.0009796
piR-cel-5920	16	44	0.235963	0.654194	1.48047	UP	0.000185686	0.000980813
piR-cel-6850	70	32	1.03268	0.477062	-1.10825	DOWN	0.000186266	0.000983294
piR-cel-6856	64	28	0.943601	0.415438	-1.17161	DOWN	0.000186786	0.000985456
piR-cel-16251	64	28	0.936762	0.420647	-1.17161	DOWN	0.000186786	0.000985456
piR-cel-16640	25	58	0.371678	0.863294	1.23516	UP	0.000187129	0.00098668
