# Supplementary material for: piRNAs Regulated by Mitochondria Variation Linked With Reproduction and Aging in Caenorhabditis elegans
Source: Front Genet. 2020 Mar 25;11:190. doi: 10.3389/fgene.2020.00190 (PMC7111505; doi:10.3389/fgene.2020.00190)
Supplement: Supplementary file 2 [file Data_Sheet_2.xls]

## Sheet: Table S2
Table S2: Differentially expressed piRNAs between young and old worms.
Field	Description
piRNA id	piRNA name
Read count(yong)	the everage reads count of yong worms
Read count(old)	the everage reads count of old sworms
Expression(yong)	the everage expression value of yong worms
Expression(old)	the everage expression value of old worms
log2Ratio(old/yong)	log2(Fold change)
Up down regulation	Up(down) regulated
P value	Pvalue
Q value	Q-value estimation for false discovery rate
piRNA id	Read count(yong)	Read count(old)	Expression(yong)	Expression(old)	log2Ratio(old/yong)	Up down regulation	P value	Q value
piR-cel-15729	47	834	0.347983	9.52678	6.41047	UP	0	0
piR-cel-15708	2382	41337	17.6562	476.116	6.37835	UP	0	0
piR-cel-3263	2994	16	22.1658	0.185809	-5.2867	DOWN	0	0
piR-cel-10170	3279	18	24.1952	0.209138	-5.24796	DOWN	0	0
piR-cel-3398	232	1784	1.71738	20.7321	5.20408	UP	0	0
piR-cel-6528	2583	15	19.0516	0.175575	-5.16678	DOWN	0	0
piR-cel-3462	3508	21	25.9892	0.24341	-5.12296	DOWN	0	0
piR-cel-15705	1810	12791	13.4762	146.587	5.08223	UP	0	0
piR-cel-16862	304	2105	2.2518	24.4824	5.05283	UP	0	0
piR-cel-8534	2381	15	17.6431	0.173588	-5.0493	DOWN	0	0
piR-cel-6904	5205	34	38.4819	0.397312	-4.99706	DOWN	0	0
piR-cel-9243	2445	16	18.149	0.187315	-4.99446	DOWN	0	0
piR-cel-5564	1043	6885	7.7309	80.2309	4.98388	UP	0	0
piR-cel-7056	6660	45	49.2829	0.524899	-4.9483	DOWN	0	0
piR-cel-4918	8890	61	65.892	0.708751	-4.92607	DOWN	0	0
piR-cel-4529	2471	17	18.2832	0.198707	-4.92226	DOWN	0	0
piR-cel-2324	7282	52	54.0092	0.608422	-4.86852	DOWN	0	0
piR-cel-2046	191	1156	1.41643	13.4988	4.85865	UP	0	0
piR-cel-828	9280	69	68.8679	0.803007	-4.81023	DOWN	0	0
piR-cel-4720	5438	41	40.3708	0.478762	-4.79015	DOWN	0	0
piR-cel-2857	32586	257	241.719	3.00288	-4.72518	DOWN	0	0
piR-cel-4325	4540	37	33.6642	0.430399	-4.67787	DOWN	0	0
piR-cel-6828	8819	72	65.3483	0.836256	-4.67532	DOWN	0	0
piR-cel-9090	3429	28	25.3813	0.325362	-4.67506	DOWN	0	0
piR-cel-651	12478	103	92.5351	1.19723	-4.65944	DOWN	0	0
piR-cel-6256	14415	119	106.654	1.39057	-4.65931	DOWN	0	0
piR-cel-16711	353	1860	2.61759	21.6537	4.65872	UP	0	0
piR-cel-2111	2532	21	18.7477	0.243774	-4.65259	DOWN	0	0
piR-cel-6621	7812	65	57.8751	0.758351	-4.64795	DOWN	0	0
piR-cel-10861	9470	79	70.0731	0.915127	-4.64421	DOWN	0	0
piR-cel-9541	4555	38	33.6747	0.43767	-4.64415	DOWN	0	0
piR-cel-6881	3308	28	24.5347	0.322848	-4.62323	DOWN	0	0
piR-cel-3631	9560	81	70.8457	0.939169	-4.62179	DOWN	0	0
piR-cel-6788	7034	60	52.002	0.690345	-4.61208	DOWN	0	0
piR-cel-1937	4064	35	30.0954	0.405596	-4.59824	DOWN	0	0
piR-cel-4026	2893	25	21.429	0.289252	-4.59334	DOWN	0	0
piR-cel-7259	2411	21	17.8726	0.245888	-4.58194	DOWN	0	0
piR-cel-7373	14680	130	108.759	1.50568	-4.55804	DOWN	0	0
piR-cel-92	16864	152	124.913	1.76497	-4.53257	DOWN	0	0
piR-cel-5217	5261	48	38.9911	0.558155	-4.515	DOWN	0	0
piR-cel-3210	10118	93	74.9264	1.07982	-4.50432	DOWN	0	0
piR-cel-310	2279	21	16.8954	0.244399	-4.50071	DOWN	0	0
piR-cel-15504	2387	22	17.6505	0.25395	-4.50039	DOWN	0	0
piR-cel-2651	2487	23	18.4364	0.267412	-4.49547	DOWN	0	0
piR-cel-8102	5255	49	38.9406	0.568586	-4.48361	DOWN	0	0
piR-cel-4310	6634	62	49.1727	0.720592	-4.48031	DOWN	0	0
piR-cel-3979	3723	35	27.5763	0.405022	-4.47181	DOWN	0	0
piR-cel-5065	5411	51	40.0527	0.590494	-4.4681	DOWN	0	0
piR-cel-4151	3492	33	25.8457	0.382108	-4.46429	DOWN	0	0
piR-cel-4276	10358	98	76.6861	1.13406	-4.46259	DOWN	0	0
piR-cel-862	2516	24	18.7219	0.280939	-4.4508	DOWN	0	0
piR-cel-2146	2620	25	19.363	0.289008	-4.45034	DOWN	0	0
piR-cel-1455	2514	24	18.5844	0.280925	-4.44965	DOWN	0	0
piR-cel-6381	4990	48	36.9448	0.557571	-4.4387	DOWN	0	0
piR-cel-4706	3003	29	22.252	0.338216	-4.43305	DOWN	0	0
piR-cel-3194	6923	67	51.1388	0.782125	-4.42993	DOWN	0	0
piR-cel-2656	2889	28	21.3554	0.32542	-4.42784	DOWN	0	0
piR-cel-4928	4017	39	29.7645	0.451525	-4.42534	DOWN	0	0
piR-cel-16694	136	602	1.01047	7.08565	4.40731	UP	0	0
piR-cel-3899	20098	198	149.13	2.29769	-4.40425	DOWN	0	0
piR-cel-6971	10488	104	77.7031	1.21115	-4.39485	DOWN	0	0
piR-cel-4069	2912	29	21.5859	0.337499	-4.38866	DOWN	0	0
piR-cel-4063	3207	32	23.7889	0.373692	-4.38585	DOWN	0	0
piR-cel-15707	5266	22856	39.2122	260.809	4.37895	UP	0	0
piR-cel-5151	15737	158	116.498	1.83915	-4.37693	DOWN	0	0
piR-cel-5048	26901	271	199.226	3.15131	-4.37207	DOWN	0	0
piR-cel-12887	3026	31	22.4762	0.361682	-4.34784	DOWN	0	0
piR-cel-7872	2432	25	17.9927	0.288763	-4.34291	DOWN	0	0
piR-cel-1959	6694	69	49.5947	0.798187	-4.33897	DOWN	0	0
piR-cel-3621	15587	162	115.299	1.87784	-4.32705	DOWN	0	0
piR-cel-6652	12917	135	95.6206	1.56915	-4.31901	DOWN	0	0
piR-cel-5997	5997	63	44.3792	0.732973	-4.31159	DOWN	0	0
piR-cel-4479	2379	25	17.6243	0.289724	-4.31113	DOWN	0	0
piR-cel-5162	2648	28	19.6314	0.324452	-4.30217	DOWN	0	0
piR-cel-6272	9445	100	69.905	1.16171	-4.30032	DOWN	0	0
piR-cel-2325	3663	39	27.1848	0.453242	-4.29225	DOWN	0	0
piR-cel-3475	3097	33	22.9318	0.384007	-4.2911	DOWN	0	0
piR-cel-3207	4129	44	30.5938	0.50929	-4.29099	DOWN	0	0
piR-cel-1041	20890	223	154.657	2.57665	-4.28847	DOWN	0	0
piR-cel-1459	3789	41	28.0695	0.475051	-4.26889	DOWN	0	0
piR-cel-532	21695	236	160.992	2.73753	-4.26127	DOWN	0	0
piR-cel-5136	3033	33	22.4329	0.38294	-4.26098	DOWN	0	0
piR-cel-3443	16451	179	122.049	2.08092	-4.26091	DOWN	0	0
piR-cel-2841	32827	363	243.567	4.24318	-4.23761	DOWN	0	0
piR-cel-253	8040	89	59.478	1.032	-4.23609	DOWN	0	0
piR-cel-4016	3864	43	28.6201	0.498397	-4.22846	DOWN	0	0
piR-cel-6470	2872	32	21.2213	0.370188	-4.22668	DOWN	0	0
piR-cel-5368	17972	201	133.184	2.34684	-4.22125	DOWN	0	0
piR-cel-1860	2771	31	20.5509	0.358014	-4.22084	DOWN	0	0
piR-cel-4955	4456	50	33.0478	0.586785	-4.21652	DOWN	0	0
piR-cel-7999	2851	32	21.0928	0.369135	-4.21609	DOWN	0	0
piR-cel-7633	3027	34	22.3765	0.395063	-4.21505	DOWN	0	0
piR-cel-6355	4242	48	31.3521	0.555923	-4.20441	DOWN	0	0
piR-cel-9662	2469	28	18.2793	0.32467	-4.2012	DOWN	0	0
piR-cel-7747	3341	38	24.7623	0.441306	-4.19698	DOWN	0	0
piR-cel-6261	2720	31	20.1587	0.358313	-4.19404	DOWN	0	0
piR-cel-650	3149	36	23.3275	0.418286	-4.1896	DOWN	0	0
piR-cel-4829	10718	123	79.4983	1.42912	-4.18408	DOWN	0	0
piR-cel-6819	4688	54	34.6798	0.627326	-4.17871	DOWN	0	0
piR-cel-2592	5903	68	43.718	0.790211	-4.17861	DOWN	0	0
piR-cel-1195	2508	29	18.5695	0.335209	-4.17318	DOWN	0	0
piR-cel-6693	11275	131	83.5886	1.52157	-4.16626	DOWN	0	0
piR-cel-2731	2745	32	20.3805	0.370882	-4.16143	DOWN	0	0
piR-cel-11716	3431	40	25.3817	0.460441	-4.16133	DOWN	0	0
piR-cel-6054	9971	117	73.7653	1.35215	-4.152	DOWN	0	0
piR-cel-2888	3304	39	24.4182	0.453272	-4.14344	DOWN	0	0
piR-cel-885	2611	31	19.3181	0.35938	-4.13503	DOWN	0	0
piR-cel-7635	3605	43	26.73	0.499162	-4.12836	DOWN	0	0
piR-cel-3416	2423	29	17.9269	0.335895	-4.12344	DOWN	0	0
piR-cel-645	5240	63	38.8561	0.734071	-4.11691	DOWN	0	0
piR-cel-7545	6236	75	46.3003	0.873727	-4.11643	DOWN	0	0
piR-cel-4527	8302	100	61.5486	1.16979	-4.11423	DOWN	0	0
piR-cel-7018	4634	56	34.3451	0.649486	-4.10953	DOWN	0	0
piR-cel-4844	5582	68	41.2652	0.788566	-4.09795	DOWN	0	0
piR-cel-4438	3023	37	22.407	0.430042	-4.09115	DOWN	0	0
piR-cel-16552	2166	7690	16.0791	90.4494	4.08911	UP	0	0
piR-cel-290	3261	40	24.1896	0.463023	-4.08801	DOWN	0	0
piR-cel-873	3886	48	28.8083	0.556678	-4.07795	DOWN	0	0
piR-cel-10624	2749	34	20.365	0.395097	-4.07607	DOWN	0	0
piR-cel-4620	4192	52	31.0464	0.602356	-4.07183	DOWN	0	0
piR-cel-2838	3627	45	26.83	0.522694	-4.07155	DOWN	0	0
piR-cel-4621	17202	215	127.321	2.49205	-4.06094	DOWN	0	0
piR-cel-13669	205	712	1.52332	8.16323	4.05741	UP	0	0
piR-cel-7286	5567	70	41.2025	0.814281	-4.05224	DOWN	0	0
piR-cel-3157	6825	86	50.5725	1.00088	-4.04919	DOWN	0	0
piR-cel-5144	7442	94	55.0822	1.08726	-4.04573	DOWN	0	0
piR-cel-2835	3398	43	25.1841	0.498563	-4.04305	DOWN	0	0
piR-cel-3738	5518	70	40.9058	0.815728	-4.03949	DOWN	0	0
piR-cel-6587	2595	33	19.232	0.383464	-4.03597	DOWN	0	0
piR-cel-8866	2430	31	17.9839	0.359469	-4.03139	DOWN	0	0
piR-cel-3898	3496	45	25.9034	0.523217	-4.01848	DOWN	0	0
piR-cel-2555	4333	56	32.102	0.653801	-4.01264	DOWN	0	0
piR-cel-6353	2614	34	19.382	0.393167	-4.00342	DOWN	0	0
piR-cel-2340	3052	40	22.563	0.462874	-3.99245	DOWN	0	0
piR-cel-2392	7399	97	54.8695	1.12656	-3.99204	DOWN	0	0
piR-cel-2358	6254	82	46.3155	0.953126	-3.99185	DOWN	0	0
piR-cel-381	5300	70	39.2749	0.812847	-3.98134	DOWN	0	0
piR-cel-16571	377	1241	2.78277	14.5187	3.98002	UP	0	0
piR-cel-3629	2645	35	19.5996	0.406928	-3.97861	DOWN	0	0
piR-cel-6053	25747	342	191.095	3.9825	-3.97311	DOWN	0	0
piR-cel-5677	6759	90	49.9788	1.04375	-3.96958	DOWN	0	0
piR-cel-1436	6333	85	47.0117	0.990054	-3.95812	DOWN	0	0
piR-cel-3183	2530	34	18.7271	0.391879	-3.9563	DOWN	0	0
piR-cel-7632	8391	113	62.0506	1.31272	-3.95329	DOWN	0	0
piR-cel-1068	5555	75	41.1369	0.87007	-3.94959	DOWN	0	0
piR-cel-3196	6804	92	50.4126	1.06889	-3.94745	DOWN	0	0
piR-cel-4241	4572	62	33.8755	0.717062	-3.94326	DOWN	0	0
piR-cel-884	4639	63	34.359	0.731747	-3.94116	DOWN	0	0
piR-cel-1057	17561	239	130.255	2.78547	-3.93806	DOWN	0	0
piR-cel-991	5501	75	40.8126	0.881414	-3.9355	DOWN	0	0
piR-cel-46	371	1179	2.74869	13.6241	3.92923	UP	0	0
piR-cel-1660	4373	60	32.4073	0.69584	-3.92636	DOWN	0	0
piR-cel-6428	5005	69	37.0865	0.799038	-3.91947	DOWN	0	0
piR-cel-3959	7230	100	53.5412	1.17309	-3.91477	DOWN	0	0
piR-cel-4030	4843	67	35.9212	0.78115	-3.91444	DOWN	0	0
piR-cel-4366	6649	93	49.2291	1.07678	-3.89861	DOWN	0	0
piR-cel-1530	4707	66	34.8647	0.766828	-3.89504	DOWN	0	0
piR-cel-663	2702	38	20.011	0.439501	-3.89073	DOWN	0	0
piR-cel-1912	24600	347	182.263	4.03169	-3.88642	DOWN	0	0
piR-cel-7626	6355	90	47.1759	1.04528	-3.88067	DOWN	0	0
piR-cel-3037	3646	52	26.9678	0.602706	-3.8705	DOWN	0	0
piR-cel-6331	15531	223	115.065	2.58884	-3.86081	DOWN	0	0
piR-cel-3433	3258	47	24.1812	0.548415	-3.85402	DOWN	0	0
piR-cel-6580	7291	106	54.0972	1.23742	-3.84282	DOWN	0	0
piR-cel-4275	3917	57	28.9556	0.661129	-3.84149	DOWN	0	0
piR-cel-8582	4602	67	34.0304	0.775081	-3.8408	DOWN	0	0
piR-cel-1330	3553	52	26.2792	0.600449	-3.83322	DOWN	0	0
piR-cel-6512	10745	158	79.6227	1.83898	-3.82644	DOWN	0	0
piR-cel-7964	2956	44	21.9073	0.50753	-3.80884	DOWN	0	0
piR-cel-405	10680	159	79.2444	1.83995	-3.80858	DOWN	0	0
piR-cel-3479	14121	211	104.541	2.43434	-3.8033	DOWN	0	0
piR-cel-8064	2941	44	21.7648	0.509031	-3.8015	DOWN	0	0
piR-cel-5798	3273	49	24.2202	0.564467	-3.80053	DOWN	0	0
piR-cel-7197	3138	47	23.1777	0.546247	-3.79988	DOWN	0	0
piR-cel-6270	3603	54	26.6582	0.625073	-3.79894	DOWN	0	0
piR-cel-3457	3067	46	22.6843	0.528894	-3.79789	DOWN	0	0
piR-cel-7367	2523	38	18.6786	0.440249	-3.79184	DOWN	0	0
piR-cel-9054	3119	47	23.0605	0.545774	-3.79112	DOWN	0	0
piR-cel-1458	2587	39	19.1624	0.448576	-3.7905	DOWN	0	0
piR-cel-5939	4572	69	33.8956	0.80508	-3.78893	DOWN	0	0
piR-cel-8189	3829	58	28.3551	0.670904	-3.78361	DOWN	0	0
piR-cel-7282	2767	42	20.5089	0.4875	-3.78063	DOWN	0	0
piR-cel-5275	3876	59	28.6755	0.682667	-3.77655	DOWN	0	0
piR-cel-8468	3126	48	23.1365	0.560229	-3.76398	DOWN	0	0
piR-cel-461	3363	52	24.9703	0.611457	-3.75394	DOWN	0	0
piR-cel-7416	2650	41	19.6603	0.480275	-3.75307	DOWN	0	0
piR-cel-3885	3139	49	23.2496	0.569324	-3.74022	DOWN	0	0
piR-cel-4929	2880	45	21.3403	0.523798	-3.73884	DOWN	0	0
piR-cel-2217	12297	193	90.8038	2.24522	-3.7324	DOWN	0	0
piR-cel-4832	3248	51	24.055	0.593835	-3.73175	DOWN	0	0
piR-cel-5619	16590	262	123.161	3.05497	-3.72345	DOWN	0	0
piR-cel-636	5695	90	42.1776	1.04387	-3.72247	DOWN	0	0
piR-cel-5327	2695	43	19.9569	0.495212	-3.70865	DOWN	0	0
piR-cel-7196	3008	48	22.1719	0.556857	-3.70847	DOWN	0	0
piR-cel-1833	20238	323	149.976	3.75057	-3.70823	DOWN	0	0
piR-cel-4190	11523	184	85.3297	2.1346	-3.70751	DOWN	0	0
piR-cel-4018	4254	68	31.521	0.792614	-3.70598	DOWN	0	0
piR-cel-6130	2689	43	19.9211	0.499641	-3.70543	DOWN	0	0
piR-cel-2345	28492	457	211.018	5.30849	-3.70106	DOWN	0	0
piR-cel-2174	4281	69	31.757	0.805396	-3.69405	DOWN	0	0
piR-cel-5977	7679	124	56.8737	1.44191	-3.69135	DOWN	0	0
piR-cel-15724	1392	3745	10.3088	42.8407	3.68896	UP	0	0
piR-cel-1312	5913	96	43.7478	1.12008	-3.68355	DOWN	0	0
piR-cel-16735	207	554	1.52923	6.52178	3.68141	UP	0	0
piR-cel-6913	3441	56	25.503	0.65198	-3.6801	DOWN	0	0
piR-cel-3614	15385	251	113.958	2.90961	-3.67654	DOWN	0	0
piR-cel-6752	3432	56	25.2941	0.646671	-3.67632	DOWN	0	0
piR-cel-27233	3303	54	24.5133	0.624475	-3.67352	DOWN	0	0
piR-cel-5983	20263	332	149.995	3.84608	-3.67036	DOWN	0	0
piR-cel-1994	2986	49	22.0974	0.567068	-3.66813	DOWN	0	0
piR-cel-3790	3517	58	26.012	0.676137	-3.66099	DOWN	0	0
piR-cel-1258	3872	64	28.6518	0.739724	-3.65771	DOWN	0	0
piR-cel-16557	214	563	1.5874	6.55343	3.65668	UP	0	0
piR-cel-6212	4508	75	33.4276	0.865357	-3.6483	DOWN	0	0
piR-cel-5634	24342	405	180.355	4.7289	-3.64822	DOWN	0	0
piR-cel-6347	4370	73	32.3542	0.848265	-3.64244	DOWN	0	0
piR-cel-8653	4418	74	32.7119	0.85671	-3.63857	DOWN	0	0
piR-cel-16551	1022	2650	7.55803	31.0028	3.63575	UP	0	0
piR-cel-3062	8858	149	65.5977	1.7355	-3.63244	DOWN	0	0
piR-cel-122	10517	178	77.8996	2.0612	-3.62354	DOWN	0	0
piR-cel-5413	3778	64	27.9867	0.741171	-3.62225	DOWN	0	0
piR-cel-6420	3540	60	26.2309	0.69632	-3.62149	DOWN	0	0
piR-cel-2804	3058	52	22.6458	0.604225	-3.61678	DOWN	0	0
piR-cel-1476	5980	103	44.3145	1.19743	-3.59827	DOWN	0	0
piR-cel-9431	4391	76	32.5086	0.882108	-3.59125	DOWN	0	0
piR-cel-3448	2974	52	22.0352	0.604561	-3.57659	DOWN	0	0
piR-cel-7757	6571	115	48.5026	1.33306	-3.57525	DOWN	0	0
piR-cel-6229	14693	258	108.747	2.99956	-3.57046	DOWN	0	0
piR-cel-3027	3178	56	23.5255	0.648004	-3.56539	DOWN	0	0
piR-cel-6237	3503	62	25.9414	0.721109	-3.55902	DOWN	0	0
piR-cel-6480	2703	48	19.9942	0.555804	-3.55423	DOWN	0	0
piR-cel-6201	2977	53	22.0148	0.614879	-3.55057	DOWN	0	0
piR-cel-4314	28078	500	208.317	5.81715	-3.55021	DOWN	0	0
piR-cel-3966	4543	81	33.6647	0.939508	-3.54842	DOWN	0	0
piR-cel-4395	4851	87	35.8616	1.00333	-3.53997	DOWN	0	0
piR-cel-2161	4945	89	36.6607	1.03454	-3.53486	DOWN	0	0
piR-cel-1394	3649	66	26.9937	0.765323	-3.52773	DOWN	0	0
piR-cel-6674	14392	261	106.429	3.0356	-3.52392	DOWN	0	0
piR-cel-1331	7314	133	54.0968	1.54658	-3.52	DOWN	0	0
piR-cel-1196	3071	56	22.6954	0.647114	-3.51598	DOWN	0	0
piR-cel-7074	4431	81	32.7657	0.940284	-3.51241	DOWN	0	0
piR-cel-6811	4353	80	32.3022	0.934954	-3.50471	DOWN	0	0
piR-cel-3427	4103	76	30.4605	0.883179	-3.49338	DOWN	0	0
piR-cel-2782	3473	65	25.7058	0.749958	-3.47844	DOWN	0	0
piR-cel-4652	5737	109	42.4842	1.27241	-3.45674	DOWN	0	0
piR-cel-6176	6464	123	47.7635	1.42563	-3.45454	DOWN	0	0
piR-cel-3970	10433	200	77.1459	2.33789	-3.44385	DOWN	0	0
piR-cel-1051	6727	129	49.8505	1.4979	-3.44336	DOWN	0	0
piR-cel-3195	3285	63	24.3085	0.729599	-3.44324	DOWN	0	0
piR-cel-4687	2995	58	22.1677	0.673946	-3.4292	DOWN	0	0
piR-cel-1602	22074	430	163.61	5.0146	-3.42071	DOWN	0	0
piR-cel-2957	9325	182	69.1273	2.11283	-3.41794	DOWN	0	0
piR-cel-5322	4913	96	36.4015	1.11256	-3.41627	DOWN	0	0
piR-cel-5186	8904	174	65.9963	2.01295	-3.41614	DOWN	0	0
piR-cel-6416	6038	118	44.6909	1.3618	-3.41605	DOWN	0	0
piR-cel-1384	3937	77	29.2311	0.90127	-3.41494	DOWN	0	0
piR-cel-8418	3933	77	29.1107	0.889563	-3.41347	DOWN	0	0
piR-cel-6298	14201	279	105.102	3.25107	-3.40843	DOWN	0	0
piR-cel-5739	7071	140	52.3327	1.62164	-3.39726	DOWN	0	0
piR-cel-1130	8068	160	59.8071	1.86814	-3.39491	DOWN	0	0
piR-cel-2226	4184	83	31.0002	0.96715	-3.39447	DOWN	0	0
piR-cel-4193	5359	107	39.9988	1.25273	-3.38512	DOWN	0	0
piR-cel-5009	4129	83	30.5653	0.959735	-3.37538	DOWN	0	0
piR-cel-3114	984	2110	7.29803	24.2032	3.36167	UP	0	0
piR-cel-9313	3224	66	23.8875	0.762601	-3.34908	DOWN	0	0
piR-cel-1981	3688	76	27.3117	0.880117	-3.33954	DOWN	0	0
piR-cel-2336	14457	298	107.226	3.45863	-3.33915	DOWN	0	0
piR-cel-3857	6199	129	45.7552	1.49098	-3.32543	DOWN	0	0
piR-cel-2341	5487	115	40.6647	1.33222	-3.31515	DOWN	0	0
piR-cel-3822	5132	108	37.9068	1.24477	-3.30926	DOWN	0	0
piR-cel-6315	2792	59	20.7169	0.686851	-3.30328	DOWN	0	0
piR-cel-6560	2806	60	20.7877	0.694464	-3.28625	DOWN	0	0
piR-cel-1918	573	1162	4.24679	13.3674	3.28116	UP	0	0
piR-cel-5483	5555	11221	41.2378	129.456	3.2755	UP	0	0
piR-cel-2327	3102	67	22.9988	0.770609	-3.27174	DOWN	0	0
piR-cel-1177	16760	362	124.191	4.20793	-3.27173	DOWN	0	0
piR-cel-7380	10094	222	74.5981	2.57799	-3.24564	DOWN	0	0
piR-cel-711	41873	922	310.385	10.7007	-3.24395	DOWN	0	0
piR-cel-6929	3803	84	28.2177	0.977224	-3.23945	DOWN	0	0
piR-cel-2712	14926	331	110.561	3.85012	-3.23369	DOWN	0	0
piR-cel-7769	13155	292	97.2669	3.36093	-3.23234	DOWN	0	0
piR-cel-6351	4138	92	30.6043	1.06746	-3.23	DOWN	0	0
piR-cel-5404	3231	72	23.9454	0.834646	-3.22668	DOWN	0	0
piR-cel-244	8521	190	63.0333	2.19424	-3.22579	DOWN	0	0
piR-cel-7643	4834	109	35.9018	1.2635	-3.20966	DOWN	0	0
piR-cel-4002	8994	203	66.6856	2.34736	-3.20825	DOWN	0	0
piR-cel-6194	2963	67	21.9308	0.776759	-3.2056	DOWN	0	0
piR-cel-4971	8276	190	61.2592	2.20987	-3.1837	DOWN	0	0
piR-cel-16553	2091	3837	15.3324	45.1913	3.13694	UP	0	0
piR-cel-1430	2803	5142	20.8185	59.8298	3.13652	UP	0	0
piR-cel-5681	4041	96	29.9017	1.10906	-3.13438	DOWN	0	0
piR-cel-4401	768	1406	5.70818	16.2978	3.13358	UP	0	0
piR-cel-2297	5919	141	43.9066	1.63398	-3.13043	DOWN	0	0
piR-cel-6440	3809	91	28.2403	1.05477	-3.12624	DOWN	0	0
piR-cel-6354	12903	311	95.243	3.64578	-3.11349	DOWN	0	0
piR-cel-5180	3351	81	24.8069	0.947769	-3.10937	DOWN	0	0
piR-cel-4399	3750	91	27.7351	1.05705	-3.10372	DOWN	0	0
piR-cel-1621	19168	468	141.903	5.43424	-3.09489	DOWN	0	0
piR-cel-6545	17487	429	129.543	4.96616	-3.088	DOWN	0	0
piR-cel-1362	3050	75	22.5857	0.873689	-3.08462	DOWN	0	0
piR-cel-1406	4295	106	31.7588	1.23051	-3.07936	DOWN	0	0
piR-cel-6033	7565	191	56.0297	2.20725	-3.04654	DOWN	0	0
piR-cel-4000	3717	94	27.5418	1.08753	-3.04418	DOWN	0	0
piR-cel-892	7434	189	55.0783	2.19875	-3.03652	DOWN	0	0
piR-cel-2181	3043	78	22.5463	0.903453	-3.02472	DOWN	0	0
piR-cel-2055	4181	108	31.0586	1.25722	-3.01359	DOWN	0	0
piR-cel-4010	7748	204	57.3249	2.36741	-2.98603	DOWN	0	0
piR-cel-3415	3094	82	22.924	0.949284	-2.97655	DOWN	0	0
piR-cel-3890	8878	237	65.8035	2.75917	-2.96612	DOWN	0	0
piR-cel-348	5524	148	40.9888	1.71969	-2.96089	DOWN	0	0
piR-cel-3767	8458	227	62.6854	2.63765	-2.95839	DOWN	0	0
piR-cel-1822	4933	134	36.5152	1.56416	-2.941	DOWN	0	0
piR-cel-8	3826	104	28.3509	1.21408	-2.94002	DOWN	0	0
piR-cel-20235	48787	78044	362.161	897.195	2.93895	UP	0	0
piR-cel-6827	5023	137	37.1878	1.58591	-2.93514	DOWN	0	0
piR-cel-18070	134800	213533	1002.65	2459.75	2.9248	UP	0	0
piR-cel-3529	20675	568	153.228	6.63758	-2.92469	DOWN	0	0
piR-cel-1870	6266	176	46.4335	2.04384	-2.89274	DOWN	0	0
piR-cel-2172	7601	215	56.3077	2.48886	-2.88262	DOWN	0	0
piR-cel-7359	4670	133	34.5724	1.53312	-2.87277	DOWN	0	0
piR-cel-1360	20233	579	150.309	6.76141	-2.86585	DOWN	0	0
piR-cel-1894	6629	197	49.0477	2.28252	-2.81137	DOWN	0	0
piR-cel-5987	8343	248	61.9504	2.88725	-2.811	DOWN	0	0
piR-cel-1271	4198	126	31.0855	1.46402	-2.79705	DOWN	0	0
piR-cel-4497	3447	105	25.5114	1.22191	-2.77572	DOWN	0	0
piR-cel-1134	8762	268	64.8748	3.10305	-2.7698	DOWN	0	0
piR-cel-2393	6267	194	46.4457	2.25296	-2.75249	DOWN	0	0
piR-cel-5866	3970	123	29.3953	1.43285	-2.75125	DOWN	0	0
piR-cel-5375	6862	213	50.9292	2.4689	-2.74855	DOWN	0	0
piR-cel-3497	3993	125	29.4643	1.45488	-2.73632	DOWN	0	0
piR-cel-2844	875	1200	6.49664	14.0024	2.71684	UP	0	0
piR-cel-2034	3657	118	27.0926	1.36697	-2.69264	DOWN	0	0
piR-cel-280	5247	171	38.8811	1.9786	-2.67827	DOWN	0	0
piR-cel-1737	8837	289	65.4765	3.35822	-2.67326	DOWN	0	0
piR-cel-3108	12422	412	92.1783	4.8152	-2.65295	DOWN	0	0
piR-cel-5362	1999	2609	14.8346	30.1497	2.64538	UP	0	0
piR-cel-1486	3768	4908	27.9722	56.7361	2.64249	UP	0	0
piR-cel-3407	726	942	5.38708	10.8604	2.63692	UP	0	0
piR-cel-3302	15497	520	114.838	6.03337	-2.63618	DOWN	0	0
piR-cel-9202	5747	194	42.5023	2.24748	-2.62752	DOWN	0	0
piR-cel-736	4790	163	35.4829	1.90547	-2.61592	DOWN	0	0
piR-cel-246	8184	280	60.8032	3.26121	-2.60815	DOWN	0	0
piR-cel-2419	4198	144	30.9815	1.67209	-2.6044	DOWN	0	0
piR-cel-854	3313	4181	24.5719	48.0641	2.59687	UP	0	0
piR-cel-4425	3564	123	26.4183	1.43051	-2.59561	DOWN	0	0
piR-cel-3945	5408	187	40.086	2.15938	-2.59283	DOWN	0	0
piR-cel-978	2263	2827	16.8295	33.1677	2.58219	UP	0	0
piR-cel-1569	726	897	5.38593	10.3098	2.5663	UP	0	0
piR-cel-2914	16493	584	122.262	6.75402	-2.55858	DOWN	0	0
piR-cel-2584	1250	1530	9.27512	17.5779	2.55276	UP	0	0
piR-cel-134	12006	430	88.9357	5.01752	-2.54212	DOWN	0	0
piR-cel-15714	1996	2404	14.7974	27.5255	2.52948	UP	0	0
piR-cel-4532	664	796	4.91025	9.1765	2.52274	UP	0	0
piR-cel-10841	1242	1480	9.19224	17.0715	2.51409	UP	0	0
piR-cel-5551	12262	452	90.6614	5.21721	-2.50057	DOWN	0	0
piR-cel-2109	5013	187	37.1126	2.16351	-2.48341	DOWN	0	0
piR-cel-16748	5170	6026	38.3324	70.7652	2.48219	UP	0	0
piR-cel-1876	822	948	6.1088	11.0082	2.46691	UP	0	0
piR-cel-6292	5231	199	38.8164	2.32608	-2.45509	DOWN	0	0
piR-cel-6431	838	939	6.22643	10.877	2.42533	UP	0	0
piR-cel-3992	2016	2250	14.9691	25.9792	2.41959	UP	0	0
piR-cel-4890	2179	2431	16.1554	28.182	2.41904	UP	0	0
piR-cel-1009	737	821	5.47571	9.62579	2.41688	UP	0	0
piR-cel-2230	5947	237	44.0476	2.76433	-2.38805	DOWN	0	0
piR-cel-4422	838	913	6.24104	10.4934	2.38482	UP	0	0
piR-cel-4084	6732	274	49.872	3.19061	-2.35763	DOWN	0	0
piR-cel-2062	1024	1093	7.64648	12.7687	2.35524	UP	0	0
piR-cel-7292	9489	394	70.2056	4.58473	-2.32883	DOWN	0	0
piR-cel-5227	9861	411	73.0273	4.75328	-2.32337	DOWN	0	0
piR-cel-5958	1905	1985	14.1127	22.8359	2.32051	UP	0	0
piR-cel-1348	11340	475	84.1567	5.50568	-2.31619	DOWN	0	0
piR-cel-1710	31408	1318	232.682	15.3516	-2.31355	DOWN	0	0
piR-cel-1472	2831	2928	20.9803	34.201	2.30976	UP	0	0
piR-cel-4466	4783	203	35.472	2.35301	-2.29721	DOWN	0	0
piR-cel-2490	1284	1294	9.51694	15.1698	2.27235	UP	0	0
piR-cel-2298	4470	195	33.0822	2.25962	-2.25757	DOWN	0	0
piR-cel-5948	9027	394	66.8035	4.59659	-2.25682	DOWN	0	0
piR-cel-6405	1824	1752	13.5163	20.3582	2.20305	UP	0	0
piR-cel-238	5130	235	37.9851	2.71238	-2.18707	DOWN	0	0
piR-cel-1495	5491	252	40.7178	2.93237	-2.18442	DOWN	0	0
piR-cel-5906	11477	527	85.1932	6.19622	-2.18364	DOWN	0	0
piR-cel-2525	5745	264	42.5522	3.04877	-2.18254	DOWN	0	0
piR-cel-4049	7749	363	57.8754	4.23353	-2.15481	DOWN	0	0
piR-cel-4467	6900	326	51.1417	3.77866	-2.14249	DOWN	0	0
piR-cel-5515	1540	1415	11.4242	16.4965	2.13903	UP	0	0
piR-cel-2948	4772	227	35.3835	2.64806	-2.13267	DOWN	0	0
piR-cel-5466	10124	483	74.9212	5.59266	-2.12845	DOWN	0	0
piR-cel-4231	5876	281	43.526	3.25174	-2.12503	DOWN	0	0
piR-cel-2466	1083	978	8.04149	11.4263	2.11403	UP	0	0
piR-cel-5497	1115	997	8.25013	11.5531	2.09978	UP	0	0
piR-cel-459	12852	626	95.7463	7.30725	-2.09853	DOWN	0	0
piR-cel-2530	1487	1327	11.0315	15.3699	2.09692	UP	0	0
piR-cel-4531	1426	1249	10.5929	14.396	2.06996	UP	0	0
piR-cel-2127	15038	756	111.572	8.79588	-2.05292	DOWN	0	0
piR-cel-2021	10074	510	74.7581	5.93087	-2.04284	DOWN	0	0
piR-cel-6134	12505	639	92.7751	7.47946	-2.02939	DOWN	0	0
piR-cel-1718	14131	739	104.676	8.60207	-1.99599	DOWN	0	0
piR-cel-9	6236	5161	46.2079	59.5622	1.98819	UP	0	0
piR-cel-5166	3420	2823	25.4057	32.5121	1.98439	UP	0	0
piR-cel-6572	9259	489	68.6164	5.67927	-1.98179	DOWN	0	0
piR-cel-5355	2270	1863	16.8586	21.5627	1.97609	UP	0	0
piR-cel-4157	16311	865	121.366	10.2017	-1.97584	DOWN	0	0
piR-cel-3521	9806	522	72.4653	6.04909	-1.97039	DOWN	0	0
piR-cel-2560	15338	820	113.645	9.51305	-1.96418	DOWN	0	0
piR-cel-365	1867	1516	13.8782	17.5466	1.96071	UP	0	0
piR-cel-6274	5260	285	38.972	3.30919	-1.94487	DOWN	0	0
piR-cel-3987	10402	569	77.0484	6.58999	-1.93113	DOWN	0	0
piR-cel-2102	10490	575	77.7369	6.6917	-1.92815	DOWN	0	0
piR-cel-3695	2474	1959	18.345	22.5961	1.92443	UP	0	0
piR-cel-4680	36766	2026	272.492	23.4595	-1.92051	DOWN	0	0
piR-cel-3191	14051	775	104.274	9.02235	-1.91917	DOWN	0	0
piR-cel-4254	11846	654	87.8773	7.61144	-1.91781	DOWN	0	0
piR-cel-3006	6965	393	51.6235	4.57581	-1.88636	DOWN	0	0
piR-cel-4027	6851	387	50.7494	4.51622	-1.88475	DOWN	0	0
piR-cel-757	1563	1197	11.6136	13.8243	1.87626	UP	0	0
piR-cel-4600	2961	2266	21.9314	26.3094	1.87522	UP	0	0
piR-cel-743	9578	553	70.9348	6.35845	-1.85322	DOWN	0	0
piR-cel-312	13340	776	98.9023	9.00872	-1.8424	DOWN	0	0
piR-cel-5503	7534	445	55.9312	5.18263	-1.82038	DOWN	0	0
piR-cel-2635	8571	512	63.5139	5.9308	-1.80409	DOWN	0	0
piR-cel-4869	8660	518	64.2531	6.02725	-1.80219	DOWN	0	0
piR-cel-9952	6557	393	48.5196	4.54343	-1.79928	DOWN	0	0
piR-cel-2378	3288	2379	24.389	27.8789	1.7943	UP	0	0
piR-cel-1059	8508	513	62.9752	5.95383	-1.79063	DOWN	0	0
piR-cel-4117	24826	1497	183.86	17.4039	-1.79055	DOWN	0	0
piR-cel-1087	3430	2464	25.4925	28.4826	1.78395	UP	0	0
piR-cel-620	1752	1248	13.0052	14.3583	1.77177	UP	0	0
piR-cel-1445	2817	1988	20.9089	23.0397	1.75832	UP	0	0
piR-cel-3109	15954	986	118.308	11.4411	-1.75503	DOWN	0	0
piR-cel-5374	3151	2210	23.4092	25.5996	1.74939	UP	0	0
piR-cel-3675	5464	3798	40.5706	44.1635	1.73644	UP	0	0
piR-cel-908	2387	1659	17.6998	19.1319	1.73627	UP	0	0
piR-cel-1614	11231	707	83.0451	8.17915	-1.72847	DOWN	0	0
piR-cel-4321	9320	589	68.9958	6.79529	-1.72283	DOWN	0	0
piR-cel-2902	11095	713	82.2272	8.31949	-1.69871	DOWN	0	0
piR-cel-2870	5162	3435	38.2828	39.5936	1.67354	UP	0	0
piR-cel-3947	12689	834	94.0534	9.69249	-1.66623	DOWN	0	0
piR-cel-10848	3068	2023	22.7082	23.2917	1.66036	UP	0	0
piR-cel-3487	2630	1691	19.5193	19.6703	1.62397	UP	0	0
piR-cel-6007	3119	1981	23.1067	22.9281	1.6063	UP	0	0
piR-cel-2690	9493	655	70.3813	7.61916	-1.59614	DOWN	0	0
piR-cel-1324	2390	1503	17.7523	17.3198	1.59199	UP	0	0
piR-cel-5951	2655	1660	19.6991	19.2178	1.58363	UP	0	0
piR-cel-1039	2448	1530	18.1809	17.6866	1.58309	UP	0	0
piR-cel-4656	4655	2877	34.5333	33.3627	1.56694	UP	0	0
piR-cel-2865	3370	2081	25.0178	24.0498	1.56569	UP	0	0
piR-cel-2168	17973	1283	133.35	15.052	-1.54708	DOWN	0	0
piR-cel-4994	9573	688	71.0065	8.06343	-1.53733	DOWN	0	0
piR-cel-2769	6201	3673	46.033	42.48	1.50562	UP	0	0
piR-cel-2307	6895	4055	51.0114	46.8836	1.49531	UP	0	0
piR-cel-15748	47867	28022	353.935	322.528	1.48869	UP	0	0
piR-cel-1838	2674	1563	19.8629	18.1737	1.48648	UP	0	0
piR-cel-1412	4588	2664	34.0304	30.8953	1.47689	UP	0	0
piR-cel-6202	3600	2080	26.7325	24.1327	1.46974	UP	0	0
piR-cel-7174	5002	2869	37.0155	33.3088	1.4592	UP	0	0
piR-cel-6009	8968	5061	66.5	58.8385	1.43579	UP	0	0
piR-cel-1180	8993	704	66.6531	8.15607	-1.414	DOWN	0	0
piR-cel-3651	4989	2766	37.0458	32.1276	1.41021	UP	0	0
piR-cel-5535	3296	1821	24.479	21.0743	1.40517	UP	0	0
piR-cel-5185	3873	2108	28.6966	24.2526	1.38358	UP	0	0
piR-cel-4149	3591	1940	26.6838	22.6385	1.37283	UP	0	0
piR-cel-917	4997	2660	37.1171	30.8698	1.35152	UP	0	0
piR-cel-3395	3740	1989	27.8127	23.0873	1.35016	UP	0	0
piR-cel-169	5236	2743	38.8868	31.9941	1.32845	UP	0	0
piR-cel-4136	14881	7746	110.413	89.7066	1.31921	UP	0	0
piR-cel-2123	29267	2460	217.188	28.5562	-1.31139	DOWN	0	0
piR-cel-4372	9905	838	73.6581	9.81196	-1.30198	DOWN	0	0
piR-cel-5195	3691	1896	27.4015	21.8957	1.3001	UP	0	0
piR-cel-3399	4513	2314	33.4756	26.6741	1.29746	UP	0	0
piR-cel-4557	7060	3617	52.4347	42.082	1.29628	UP	0	0
piR-cel-4960	7162	3590	53.1358	41.9179	1.26478	UP	0	0
piR-cel-2364	11938	5959	88.7749	69.3712	1.25874	UP	0	0
piR-cel-4416	20768	1813	153.766	20.9692	-1.25675	DOWN	0	0
piR-cel-3550	9779	859	72.4812	10.0579	-1.2478	DOWN	0	0
piR-cel-3642	9525	4699	70.7991	54.6805	1.24179	UP	0	0
piR-cel-178	12718	1128	94.3906	13.1062	-1.23388	DOWN	0	0
piR-cel-1189	9909	880	73.5776	10.3737	-1.23201	DOWN	0	0
piR-cel-4852	8006	3915	59.5273	45.7522	1.22909	UP	0	0
piR-cel-538	5132	2490	38.0595	28.9655	1.21778	UP	0	0
piR-cel-715	12751	6042	94.6082	70.0713	1.18365	UP	0	0
piR-cel-3669	5287	2492	39.211	28.8175	1.17601	UP	0	0
piR-cel-5105	5650	2636	41.8929	30.6191	1.16126	UP	0	0
piR-cel-1758	5812	2706	43.1342	31.4038	1.15828	UP	0	0
piR-cel-4690	5634	2622	41.7779	30.5039	1.15767	UP	0	0
piR-cel-4730	49672	4690	367.863	54.2164	-1.14362	DOWN	0	0
piR-cel-5082	35398	3357	262.862	39.2732	-1.13727	DOWN	0	0
piR-cel-1280	23076	10544	171.419	122.858	1.13119	UP	0	0
piR-cel-342	6775	3094	50.2421	35.8044	1.13041	UP	0	0
piR-cel-5458	10116	4540	75.0821	52.5888	1.10528	UP	0	0
piR-cel-5818	13818	1341	102.499	15.5715	-1.10401	DOWN	0	0
piR-cel-5134	14137	1373	104.86	15.9694	-1.10291	DOWN	0	0
piR-cel-4511	7575	3383	56.2264	39.4046	1.09821	UP	0	0
piR-cel-4485	8230	3662	60.9035	42.5587	1.0929	UP	0	0
piR-cel-4962	12664	1250	93.7184	14.5559	-1.07958	DOWN	0	0
piR-cel-3363	28825	12705	214.174	147.389	1.07923	UP	0	0
piR-cel-850	10347	4551	76.8342	53.0431	1.0762	UP	0	0
piR-cel-554	34289	14999	254.594	174.17	1.06828	UP	0	0
piR-cel-4459	15100	6589	112.24	76.893	1.06474	UP	0	0
piR-cel-3925	9005	3924	66.7665	45.4656	1.06276	UP	0	0
piR-cel-5358	7230	3132	53.6702	36.3409	1.05425	UP	0	0
piR-cel-4428	17084	1735	126.661	20.0013	-1.03848	DOWN	0	0
piR-cel-3401	11581	4960	86.0319	57.6162	1.03781	UP	0	0
piR-cel-119	9684	4134	71.9724	48.14	1.03309	UP	0	0
piR-cel-3381	22223	2266	164.774	26.3761	-1.03268	DOWN	0	0
piR-cel-5692	24267	2475	180.127	28.8663	-1.03234	DOWN	0	0
piR-cel-602	12686	5328	94.2033	62.0186	1.00959	UP	0	0
piR-cel-2582	10548	4424	78.4556	51.9524	1.00761	UP	0	0
piR-cel-1793	12161	5092	90.1519	58.7846	1.0052	UP	0	0
piR-cel-1579	22948	2393	170.382	28.2638	-1.00032	DOWN	0	0
piR-cel-3522	2397	1454	17.7784	16.7648	1.53996	UP	4.69e-308	2.77e-307
piR-cel-7596	2252	20	16.7185	0.235412	-4.55391	DOWN	3.59e-306	2.12e-305
piR-cel-6533	2388	30	17.698	0.348729	-4.05354	DOWN	5.98e-306	3.52e-305
piR-cel-5897	2726	55	20.1683	0.635898	-3.37005	DOWN	6.18e-306	3.63e-305
piR-cel-4615	12598	1273	93.3075	14.6804	-1.04573	DOWN	7.49e-305	4.39e-304
piR-cel-6728	2351	28	17.4166	0.3261	-4.13055	DOWN	1.55e-304	9.09e-304
piR-cel-5957	2391	31	17.7496	0.360937	-4.00804	DOWN	2.87e-304	1.68e-303
piR-cel-137	2329	27	17.2522	0.315833	-4.16945	DOWN	2.75e-303	1.6e-302
piR-cel-12434	3597	131	26.5486	1.51979	-2.518	DOWN	8.09e-303	4.71e-302
piR-cel-1694	2488	39	18.4202	0.457204	-3.73421	DOWN	3.33e-302	1.93e-301
piR-cel-4203	2454	37	18.1728	0.428105	-3.79031	DOWN	3.43e-301	1.99e-300
piR-cel-1061	3801	1907	28.1742	22.0676	1.26608	UP	2.18e-300	1.26e-299
piR-cel-7095	2916	73	21.6067	0.848145	-3.05879	DOWN	2.37e-300	1.37e-299
piR-cel-1969	4232	195	31.3435	2.25668	-2.17864	DOWN	4.93e-300	2.84e-299
piR-cel-4677	3024	83	22.4835	0.970562	-2.92605	DOWN	1.83e-298	1.06e-297
piR-cel-3267	2305	28	17.0902	0.325999	-4.10204	DOWN	1.92e-297	1.1e-296
piR-cel-5727	5383	2390	39.9741	27.7832	1.08976	UP	1.47e-296	8.42e-296
piR-cel-5630	2059	1311	15.2677	15.3184	1.60988	UP	2.32e-296	1.33e-295
piR-cel-6207	2197	21	16.2467	0.242686	-4.44784	DOWN	1.1e-295	6.25e-295
piR-cel-413	6252	427	46.2623	4.93869	-1.61085	DOWN	4.36e-295	2.48e-294
piR-cel-4071	2090	13	15.4886	0.150158	-5.06769	DOWN	1.45e-294	8.23e-294
piR-cel-6469	2590	51	19.1595	0.591229	-3.40515	DOWN	2.93e-293	1.66e-292
piR-cel-5693	2956	81	21.8803	0.93061	-2.92842	DOWN	4.95e-292	2.8e-291
piR-cel-6386	2758	65	20.5019	0.762362	-3.14588	DOWN	1.3e-291	7.34e-291
piR-cel-2540	2168	21	16.0508	0.244233	-4.42867	DOWN	3.1e-291	1.75e-290
piR-cel-170	2249	27	16.6662	0.314385	-4.11902	DOWN	5.9e-291	3.32e-290
piR-cel-601	1621	1140	12.0318	13.2597	1.75331	UP	7.14e-291	4.01e-290
piR-cel-18	3787	158	28.0318	1.83493	-2.3219	DOWN	3e-290	1.68e-289
piR-cel-6723	933	865	6.90807	10.022	2.15198	UP	1.44e-289	8.07e-289
piR-cel-2112	2037	11	15.0811	0.130158	-5.27164	DOWN	1.67e-289	9.32e-289
piR-cel-638	514	676	3.81034	7.79054	2.65641	UP	1.68e-289	9.39e-289
piR-cel-7141	12358	1267	91.741	14.6424	-1.0248	DOWN	2.16e-289	1.2e-288
piR-cel-6615	2395	39	17.6758	0.45035	-3.67925	DOWN	6.09e-288	3.38e-287
piR-cel-2586	2464	45	18.2569	0.526409	-3.51378	DOWN	3.75e-286	2.08e-285
piR-cel-4938	2354	37	17.3838	0.426478	-3.73029	DOWN	7.82e-286	4.32e-285
piR-cel-18636	33	416	0.244311	4.84544	5.9172	UP	1.57e-285	8.68e-285
piR-cel-8144	2939	84	21.7825	0.969732	-2.86763	DOWN	2.08e-284	1.14e-283
piR-cel-6741	2162	24	16.0113	0.27861	-4.23203	DOWN	5.71e-284	3.14e-283
piR-cel-5607	2278	33	16.8412	0.385183	-3.848	DOWN	1.35e-282	7.42e-282
piR-cel-6052	2101	21	15.5452	0.244899	-4.38339	DOWN	6.08e-281	3.33e-280
piR-cel-3272	11613	1174	86.2155	13.7465	-1.04508	DOWN	6.93e-281	3.79e-280
piR-cel-3709	2293	35	16.9718	0.403234	-3.77258	DOWN	1.14e-280	6.2e-280
piR-cel-707	8978	801	66.6761	9.39254	-1.22536	DOWN	2.07e-280	1.13e-279
piR-cel-7335	2519	53	18.6616	0.614659	-3.30956	DOWN	1.29e-278	7e-278
piR-cel-3507	2242	33	16.6115	0.381652	-3.82502	DOWN	4.67e-277	2.53e-276
piR-cel-4807	2008	16	14.8779	0.187923	-4.71039	DOWN	7.16e-277	3.88e-276
piR-cel-3134	2873	83	21.3404	0.970727	-2.85215	DOWN	1.45e-276	7.81e-276
piR-cel-4208	2178	29	16.1854	0.33316	-3.96965	DOWN	1.01e-275	5.41e-275
piR-cel-8056	2135	26	15.8215	0.302585	-4.09842	DOWN	1.59e-275	8.52e-275
piR-cel-16570	497	647	3.69184	7.59978	2.64168	UP	1.6e-275	8.58e-275
piR-cel-4392	1042	886	7.7387	10.2218	2.02718	UP	6.11e-275	3.27e-274
piR-cel-1256	2198	31	16.3018	0.360325	-3.88662	DOWN	1.56e-274	8.32e-274
piR-cel-1702	3053	100	22.6221	1.1625	-2.671	DOWN	1.82e-274	9.7e-274
piR-cel-1858	2589	61	19.2058	0.708058	-3.14628	DOWN	6.61e-274	3.52e-273
piR-cel-8880	2710	71	20.0686	0.822581	-2.99317	DOWN	1.26e-273	6.69e-273
piR-cel-4268	1960	14	14.5325	0.162896	-4.86813	DOWN	2.51e-273	1.33e-272
piR-cel-2724	2942	91	21.7959	1.06212	-2.75363	DOWN	3.53e-273	1.87e-272
piR-cel-2074	2101	25	15.5222	0.288728	-4.13185	DOWN	1.98e-272	1.05e-271
piR-cel-7294	1930	12	14.292	0.137761	-5.06826	DOWN	3.46e-272	1.83e-271
piR-cel-1612	1564	1084	11.6056	12.5241	1.73228	UP	4.2e-272	2.22e-271
piR-cel-2058	2052	22	15.225	0.256686	-4.28223	DOWN	2.73e-271	1.44e-270
piR-cel-5399	2023	20	14.985	0.233299	-4.39919	DOWN	4.7e-271	2.47e-270
piR-cel-3794	2630	66	19.4957	0.767437	-3.0553	DOWN	8.16e-271	4.28e-270
piR-cel-4269	1971	18	14.6292	0.210487	-4.51363	DOWN	3.17e-267	1.65e-266
piR-cel-4995	1953	17	14.4693	0.198707	-4.58286	DOWN	1.67e-266	8.7e-266
piR-cel-3572	3423	140	25.351	1.62365	-2.3506	DOWN	2.16e-266	1.12e-265
piR-cel-3161	2033	23	15.0674	0.266447	-4.20467	DOWN	3.13e-266	1.62e-265
piR-cel-7115	368	569	2.72834	6.52875	2.88988	UP	3.8e-266	1.97e-265
piR-cel-4716	3089	109	22.8526	1.2653	-2.56358	DOWN	1.37e-265	7.08e-265
piR-cel-20	2067	26	15.3244	0.302578	-4.05173	DOWN	4.83e-265	2.5e-264
piR-cel-803	460	613	3.42862	7.05829	2.67541	UP	1e-264	5.18e-264
piR-cel-7171	2551	63	18.8447	0.731139	-3.07841	DOWN	1.37e-264	7.04e-264
piR-cel-7185	9355	881	69.2937	10.2928	-1.14737	DOWN	2.48e-263	1.27e-262
piR-cel-856	2202	37	16.3133	0.433145	-3.63399	DOWN	1.54e-262	7.92e-262
piR-cel-2772	2359	49	17.4677	0.568424	-3.32809	DOWN	2.75e-262	1.41e-261
piR-cel-718	1938	18	14.3594	0.208373	-4.48927	DOWN	3.62e-262	1.85e-261
piR-cel-6692	4312	236	31.9281	2.7563	-1.93034	DOWN	7.64e-262	3.91e-261
piR-cel-3078	7251	596	53.7858	6.9585	-1.34364	DOWN	1.75e-261	8.91e-261
piR-cel-5464	1370	989	10.1669	11.4137	1.79102	UP	4.04e-260	2.06e-259
piR-cel-3170	2249	42	16.7035	0.487066	-3.48159	DOWN	1.69e-259	8.58e-259
piR-cel-3593	1983	23	14.6706	0.267204	-4.16875	DOWN	1.59e-258	8.05e-258
piR-cel-4661	4995	317	37.0193	3.69672	-1.71677	DOWN	2.2e-258	1.11e-257
piR-cel-5345	1878	1172	13.9294	13.5775	1.58093	UP	2.41e-258	1.22e-257
piR-cel-2597	3593	163	26.6608	1.91111	-2.20109	DOWN	2.74e-258	1.38e-257
piR-cel-1210	2332	49	17.2163	0.561798	-3.31148	DOWN	3.22e-258	1.62e-257
piR-cel-975	1947	1196	14.4407	13.8103	1.55812	UP	4.06e-258	2.04e-257
piR-cel-14816	2087	31	15.4733	0.363465	-3.81186	DOWN	1.87e-257	9.39e-257
piR-cel-2483	2208	40	16.3248	0.464135	-3.52544	DOWN	2.65e-257	1.33e-256
piR-cel-6329	1973	23	14.6248	0.266488	-4.16146	DOWN	5.52e-257	2.76e-256
piR-cel-3662	1997	25	14.7595	0.290383	-4.0586	DOWN	2.14e-256	1.07e-255
piR-cel-1339	3360	1664	24.9169	19.3412	1.24735	UP	2.25e-256	1.12e-255
piR-cel-4598	3829	189	28.3697	2.18519	-2.07935	DOWN	2.95e-256	1.47e-255
piR-cel-3619	2226	42	16.4709	0.490854	-3.46676	DOWN	5.29e-256	2.63e-255
piR-cel-5175	2252	44	16.6206	0.511152	-3.4164	DOWN	5.94e-256	2.95e-255
piR-cel-7379	2364	53	17.4976	0.611815	-3.21794	DOWN	2.37e-255	1.17e-254
piR-cel-7083	2044	29	15.1655	0.336045	-3.87804	DOWN	4.4e-255	2.17e-254
piR-cel-1278	3136	121	23.2281	1.40713	-2.43469	DOWN	2.11e-254	1.04e-253
piR-cel-787	1911	20	14.2688	0.234173	-4.31703	DOWN	7.83e-254	3.86e-253
piR-cel-2652	2014	28	14.9375	0.325234	-3.90734	DOWN	1.35e-252	6.66e-252
piR-cel-3130	1861	17	13.8011	0.197532	-4.51324	DOWN	2.02e-252	9.9e-252
piR-cel-2381	1886	19	13.9699	0.220224	-4.37203	DOWN	4.24e-252	2.08e-251
piR-cel-4415	3784	188	28.0804	2.18561	-2.06995	DOWN	8.14e-252	3.99e-251
piR-cel-7224	1818	14	13.4698	0.162804	-4.75962	DOWN	8.33e-252	4.07e-251
piR-cel-15	1801	13	13.3613	0.150565	-4.85299	DOWN	4.4e-251	2.15e-250
piR-cel-5081	1959	25	14.4957	0.288378	-4.03089	DOWN	1.55e-250	7.54e-250
piR-cel-3770	2364	56	17.5001	0.646523	-3.1385	DOWN	9.96e-250	4.85e-249
piR-cel-6707	2059	33	15.2499	0.382791	-3.70218	DOWN	6e-249	2.92e-248
piR-cel-6848	2037	32	15.0937	0.37081	-3.73107	DOWN	1.15e-247	5.57e-247
piR-cel-9329	1856	19	13.7436	0.218648	-4.3489	DOWN	1.74e-247	8.43e-247
piR-cel-619	1826	1130	13.5494	13.1608	1.56879	UP	2.08e-246	1.01e-245
piR-cel-2909	2582	76	19.1043	0.880395	-2.82519	DOWN	2.12e-246	1.02e-245
piR-cel-6683	2134	40	15.7841	0.461963	-3.47626	DOWN	4.84e-246	2.34e-245
piR-cel-66	3685	183	27.3019	2.12589	-2.07059	DOWN	2.22e-245	1.07e-244
piR-cel-1699	1925	25	14.2634	0.289324	-4.00563	DOWN	2.7e-245	1.3e-244
piR-cel-3199	1230	908	9.12129	10.4108	1.82326	UP	7.3e-245	3.5e-244
piR-cel-4052	1991	30	14.7376	0.349595	-3.79123	DOWN	8.26e-245	3.95e-244
piR-cel-2245	3603	175	26.6595	2.03903	-2.10261	DOWN	1.13e-244	5.42e-244
piR-cel-1019	4317	253	31.9893	2.93038	-1.83166	DOWN	2.19e-244	1.04e-243
piR-cel-7537	2794	96	20.6611	1.11103	-2.602	DOWN	2.24e-244	1.07e-243
piR-cel-4062	1877	22	13.9201	0.255632	-4.15362	DOWN	2.5e-244	1.19e-243
piR-cel-7835	1957	28	14.5279	0.325499	-3.86592	DOWN	8.1e-244	3.85e-243
piR-cel-2333	2048	35	15.1506	0.400693	-3.60956	DOWN	4.11e-243	1.95e-242
piR-cel-2977	1868	22	13.8403	0.254809	-4.14669	DOWN	6.1e-243	2.89e-242
piR-cel-2170	2111	1222	15.6677	14.1563	1.47248	UP	9.25e-243	4.38e-242
piR-cel-5980	1977	30	14.6462	0.349228	-3.78105	DOWN	1.17e-242	5.53e-242
piR-cel-6767	2029	34	15.0369	0.389178	-3.63793	DOWN	2.85e-242	1.34e-241
piR-cel-7920	1959	29	14.5041	0.337931	-3.81676	DOWN	5.28e-242	2.49e-241
piR-cel-9795	2064	37	15.2563	0.423593	-3.54062	DOWN	1.86e-241	8.74e-241
piR-cel-9646	1706	11	12.633	0.127293	-5.01581	DOWN	3.22e-240	1.51e-239
piR-cel-2272	3019	120	22.3065	1.39239	-2.39181	DOWN	5.08e-240	2.38e-239
piR-cel-1983	2122	1220	15.7094	14.1913	1.46261	UP	5.69e-240	2.67e-239
piR-cel-7402	2993	118	22.1257	1.36207	-2.40358	DOWN	2.5e-239	1.17e-238
piR-cel-2347	3776	199	27.9783	2.30341	-1.98486	DOWN	4.41e-238	2.06e-237
piR-cel-708	1945	31	14.3897	0.359404	-3.7102	DOWN	1.21e-235	5.63e-235
piR-cel-5206	1750	17	12.9917	0.198605	-4.42452	DOWN	2.15e-235	9.99e-235
piR-cel-4619	1760	18	13.0113	0.208057	-4.35028	DOWN	7.86e-235	3.64e-234
piR-cel-4017	5026	347	37.2326	4.02219	-1.59525	DOWN	2.42e-234	1.12e-233
piR-cel-5291	1633	1037	12.1239	11.936	1.60605	UP	4.67e-234	2.15e-233
piR-cel-8809	1947	32	14.3882	0.370036	-3.66588	DOWN	7.27e-234	3.35e-233
piR-cel-8776	1764	19	13.0485	0.22018	-4.27555	DOWN	2.51e-233	1.15e-232
piR-cel-1079	4000	1807	29.7171	20.9872	1.11475	UP	5e-233	2.3e-232
piR-cel-2268	1873	27	13.8964	0.315109	-3.85509	DOWN	5.15e-233	2.36e-232
piR-cel-2545	3270	1578	24.2835	18.2328	1.20996	UP	5.93e-232	2.72e-231
piR-cel-8282	1868	28	13.8339	0.323243	-3.79877	DOWN	3.98e-230	1.82e-229
piR-cel-3594	1521	989	11.2675	11.4339	1.64018	UP	4.16e-230	1.9e-229
piR-cel-10743	1767	21	13.0863	0.245215	-4.13361	DOWN	1.63e-229	7.44e-229
piR-cel-5792	1778	22	13.1557	0.25309	-4.07545	DOWN	4.59e-229	2.09e-228
piR-cel-3043	1736	19	12.8557	0.220438	-4.25247	DOWN	5.15e-229	2.34e-228
piR-cel-8274	1878	30	13.8966	0.346874	-3.70693	DOWN	1.86e-227	8.44e-227
piR-cel-4252	1975	1143	14.6435	13.1688	1.47213	UP	4.03e-227	1.83e-226
piR-cel-4932	1861	29	13.7473	0.33526	-3.74272	DOWN	6.06e-227	2.75e-226
piR-cel-918	2679	97	19.8245	1.12361	-2.52641	DOWN	6.42e-227	2.9e-226
piR-cel-1809	1818	26	13.4756	0.301538	-3.86654	DOWN	1.13e-226	5.09e-226
piR-cel-1001	1938	35	14.3367	0.405806	-3.52991	DOWN	2.55e-226	1.15e-225
piR-cel-3338	65	343	0.479519	4.00112	4.66085	UP	3.28e-226	1.48e-225
piR-cel-1836	1624	12	12.0288	0.139152	-4.81922	DOWN	4.16e-226	1.87e-225
piR-cel-10383	2142	51	15.845	0.588701	-3.13116	DOWN	5.38e-226	2.42e-225
piR-cel-3494	59	339	0.43765	3.89236	4.78366	UP	1.06e-225	4.76e-225
piR-cel-1077	434	542	3.21359	6.22415	2.58176	UP	1.8e-225	8.07e-225
piR-cel-3706	1644	14	12.1842	0.16228	-4.61448	DOWN	2.69e-225	1.2e-224
piR-cel-7164	1765	23	13.0639	0.268459	-4.00073	DOWN	6.46e-225	2.89e-224
piR-cel-5655	2093	48	15.5433	0.558092	-3.18524	DOWN	2.72e-224	1.21e-223
piR-cel-5199	2644	96	19.5617	1.11441	-2.52239	DOWN	1.39e-223	6.18e-223
piR-cel-428	3828	218	28.3348	2.53571	-1.87303	DOWN	1.48e-223	6.59e-223
piR-cel-1373	522	578	3.86817	6.646	2.40818	UP	3.31e-222	1.47e-221
piR-cel-10806	1733	22	12.8323	0.255024	-4.03847	DOWN	3.98e-222	1.76e-221
piR-cel-6950	7801	731	57.7551	8.51048	-1.15456	DOWN	4.08e-222	1.81e-221
piR-cel-198	1691	19	12.5091	0.222279	-4.21458	DOWN	4.42e-222	1.95e-221
piR-cel-3163	1596	12	11.8288	0.139825	-4.79412	DOWN	7.32e-222	3.23e-221
piR-cel-3098	2256	63	16.6985	0.736749	-2.90111	DOWN	2.45e-221	1.08e-220
piR-cel-5100	1741	23	12.8748	0.26573	-3.98098	DOWN	3.24e-221	1.42e-220
piR-cel-6361	1643	16	12.162	0.186741	-4.42096	DOWN	4.77e-221	2.09e-220
piR-cel-3581	1834	30	13.6023	0.349272	-3.67273	DOWN	1.04e-220	4.54e-220
piR-cel-6126	1598	13	11.8417	0.1503	-4.68045	DOWN	2.97e-220	1.3e-219
piR-cel-8488	1611	14	11.9	0.163405	-4.58523	DOWN	2.97e-220	1.3e-219
piR-cel-7665	1803	28	13.364	0.322155	-3.74767	DOWN	3.87e-220	1.69e-219
piR-cel-5926	1597	13	11.8278	0.150817	-4.67955	DOWN	4.21e-220	1.84e-219
piR-cel-4233	2834	117	21.0188	1.35693	-2.3371	DOWN	2.01e-219	8.74e-219
piR-cel-2180	2345	72	17.3905	0.845565	-2.76429	DOWN	4.79e-219	2.08e-218
piR-cel-793	1562	11	11.5943	0.126105	-4.88859	DOWN	1.55e-218	6.7e-218
piR-cel-7324	1938	39	14.3662	0.449055	-3.37379	DOWN	2.59e-218	1.12e-217
piR-cel-3786	3349	171	24.7675	1.99121	-2.0305	DOWN	1.08e-217	4.66e-217
piR-cel-4773	1745	25	12.9209	0.291722	-3.864	DOWN	1.46e-217	6.27e-217
piR-cel-4102	3602	1646	26.7121	19.0271	1.13132	UP	1.67e-217	7.2e-217
piR-cel-6844	1633	17	12.1057	0.198747	-4.32469	DOWN	2.09e-217	8.99e-217
piR-cel-3461	1519	963	11.2452	11.0817	1.60364	UP	4.89e-217	2.1e-216
piR-cel-16549	1726	1036	12.7933	12.0009	1.52475	UP	6.15e-217	2.64e-216
piR-cel-9523	1561	12	11.5306	0.139959	-4.76213	DOWN	1.51e-216	6.45e-216
piR-cel-5188	1793	29	13.2847	0.335753	-3.68902	DOWN	1.65e-216	7.04e-216
piR-cel-5788	2462	84	18.2564	0.974794	-2.61214	DOWN	1.68e-216	7.18e-216
piR-cel-2620	1938	40	14.3684	0.46423	-3.33727	DOWN	2.36e-216	1.01e-215
piR-cel-3923	1652	19	12.2341	0.220602	-4.18091	DOWN	4.53e-216	1.93e-215
piR-cel-4828	456	537	3.38018	6.1835	2.49705	UP	2.7e-215	1.15e-214
piR-cel-1378	765	672	5.67568	7.81639	2.07416	UP	3.05e-215	1.29e-214
piR-cel-3828	1798	30	13.2782	0.348599	-3.64413	DOWN	3.39e-215	1.43e-214
piR-cel-909	526	568	3.91137	6.57206	2.37199	UP	1.35e-214	5.71e-214
piR-cel-6008	1572	14	11.6354	0.161764	-4.54987	DOWN	2.76e-214	1.16e-213
piR-cel-763	1682	22	12.4601	0.254015	-3.99537	DOWN	2.91e-214	1.22e-213
piR-cel-9803	1654	20	12.2076	0.232474	-4.10866	DOWN	3.1e-214	1.3e-213
piR-cel-5978	3897	235	28.8522	2.7421	-1.79047	DOWN	4.3e-214	1.8e-213
piR-cel-5093	2072	52	15.3289	0.600596	-3.05521	DOWN	8.45e-214	3.54e-213
piR-cel-860	2072	52	15.3685	0.602033	-3.05521	DOWN	8.45e-214	3.54e-213
piR-cel-4301	1651	20	12.1892	0.232935	-4.10604	DOWN	8.99e-214	3.75e-213
piR-cel-2221	1691	23	12.5109	0.265013	-3.93894	DOWN	1.64e-213	6.85e-213
piR-cel-4587	2080	1147	15.4301	13.2788	1.40244	UP	4.78e-212	1.99e-211
piR-cel-379	2502	1284	18.5851	14.8442	1.29872	UP	4.95e-211	2.06e-210
piR-cel-10937	701	638	5.12158	7.53772	2.1253	UP	7.96e-211	3.3e-210
piR-cel-17031	2624	103	19.4206	1.18977	-2.40989	DOWN	1.02e-210	4.23e-210
piR-cel-4327	1899	40	14.0373	0.463244	-3.30794	DOWN	1.79e-210	7.39e-210
piR-cel-1283	1641	21	12.1534	0.245273	-4.02688	DOWN	4.37e-210	1.81e-209
piR-cel-5961	2585	100	19.1597	1.16121	-2.43093	DOWN	1.06e-209	4.37e-209
piR-cel-5376	1569	16	11.5823	0.186409	-4.35447	DOWN	1.13e-209	4.66e-209
piR-cel-404	1718	27	12.7555	0.313571	-3.73047	DOWN	3.46e-209	1.42e-208
piR-cel-6878	1004	757	7.44513	8.78546	1.85376	UP	4.08e-209	1.67e-208
piR-cel-826	1824	35	13.5427	0.402983	-3.44245	DOWN	5.59e-209	2.29e-208
piR-cel-4894	3414	1566	25.2744	18.1594	1.13678	UP	1.28e-208	5.23e-208
piR-cel-6362	1671	24	12.3738	0.277537	-3.86038	DOWN	2.68e-208	1.1e-207
piR-cel-2374	1333	878	9.88094	10.182	1.65877	UP	8.47e-208	3.45e-207
piR-cel-2152	2409	85	17.8421	0.978911	-2.56367	DOWN	1.35e-207	5.51e-207
piR-cel-2850	1827	36	13.525	0.414555	-3.40418	DOWN	1.92e-207	7.8e-207
piR-cel-4433	2806	1373	20.8204	15.9173	1.22997	UP	2.52e-207	1.03e-206
piR-cel-5449	435	515	3.21977	5.95566	2.50471	UP	2.85e-207	1.16e-206
piR-cel-3515	1650	23	12.235	0.266651	-3.90353	DOWN	3.41e-207	1.38e-206
piR-cel-4420	1700	27	12.5424	0.313046	-3.71527	DOWN	2e-206	8.11e-206
piR-cel-2125	1481	11	10.9542	0.126778	-4.81177	DOWN	2.81e-206	1.13e-205
piR-cel-3372	2173	65	16.1245	0.754563	-2.80195	DOWN	5.72e-206	2.31e-205
piR-cel-7437	1906	43	14.1306	0.501751	-3.20891	DOWN	8.84e-206	3.56e-205
piR-cel-3548	1557	17	11.5282	0.196451	-4.25593	DOWN	1.05e-205	4.24e-205
piR-cel-506	1542	16	11.4137	0.185925	-4.32943	DOWN	1.61e-205	6.48e-205
piR-cel-16598	199	393	1.47405	4.571	3.24292	UP	2.65e-205	1.06e-204
piR-cel-4445	1568	18	11.6218	0.209669	-4.18363	DOWN	2.91e-205	1.17e-204
piR-cel-762	2914	136	21.5938	1.587	-2.16016	DOWN	4.44e-205	1.78e-204
piR-cel-1147	1837	38	13.6127	0.441564	-3.33405	DOWN	5.07e-205	2.03e-204
piR-cel-7127	1648	24	12.1925	0.277969	-3.84038	DOWN	9.29e-205	3.72e-204
piR-cel-8068	1634	23	12.1106	0.266454	-3.88947	DOWN	9.93e-205	3.97e-204
piR-cel-693	6219	540	46.201	6.28608	-1.26449	DOWN	1.32e-204	5.26e-204
piR-cel-3173	3120	158	23.1675	1.84355	-2.04239	DOWN	1.79e-204	7.15e-204
piR-cel-7938	944	725	7.01192	8.36204	1.88035	UP	3.21e-204	1.28e-203
piR-cel-3124	1693	997	12.5879	11.5444	1.49724	UP	2.29e-203	9.12e-203
piR-cel-3590	3569	1600	26.4864	18.5097	1.10371	UP	2.66e-203	1.06e-202
piR-cel-6861	2849	131	21.1044	1.52109	-2.18166	DOWN	5.12e-203	2.03e-202
piR-cel-4750	1422	899	10.5462	10.4626	1.59963	UP	5.03e-202	1.99e-201
piR-cel-3788	2279	1190	16.9009	13.8748	1.32372	UP	1.6e-201	6.33e-201
piR-cel-832	2316	1202	17.174	13.8342	1.31496	UP	1.76e-201	6.94e-201
piR-cel-3933	3132	162	23.1366	1.87939	-2.01186	DOWN	2.55e-201	1e-200
piR-cel-4689	1719	31	12.77	0.358345	-3.532	DOWN	4.5e-201	1.77e-200
piR-cel-7385	1645	26	12.1817	0.300264	-3.72227	DOWN	4.45e-200	1.75e-199
piR-cel-2933	2990	148	22.1685	1.72129	-2.07532	DOWN	4.53e-200	1.78e-199
piR-cel-11864	1451	12	10.7207	0.137362	-4.65671	DOWN	8.42e-200	3.3e-199
piR-cel-6412	1437	11	10.6512	0.126513	-4.76826	DOWN	1.33e-199	5.22e-199
piR-cel-5697	1852	42	13.6784	0.484548	-3.20139	DOWN	1.35e-199	5.27e-199
piR-cel-8240	3079	158	22.7785	1.82133	-2.02331	DOWN	2.13e-199	8.3e-199
piR-cel-735	1583	22	11.7225	0.254932	-3.90786	DOWN	5.25e-199	2.05e-198
piR-cel-6816	1651	27	12.2267	0.313468	-3.67308	DOWN	6.55e-199	2.55e-198
piR-cel-4845	3898	1687	28.9964	19.5844	1.05288	UP	1.37e-198	5.33e-198
piR-cel-5054	2495	1253	18.4992	14.4398	1.2675	UP	2.05e-198	7.96e-198
piR-cel-10944	1453	13	10.7613	0.150242	-4.54322	DOWN	4.22e-198	1.64e-197
piR-cel-7775	2262	78	16.7357	0.903531	-2.59682	DOWN	8.15e-198	3.16e-197
piR-cel-3498	1543	20	11.414	0.231152	-4.00844	DOWN	4.05e-197	1.57e-196
piR-cel-2103	1512	18	11.1808	0.20765	-4.13116	DOWN	1.25e-196	4.84e-196
piR-cel-7023	2253	78	16.6823	0.911543	-2.59107	DOWN	1.46e-196	5.65e-196
piR-cel-6096	1497	17	11.0963	0.196923	-4.19924	DOWN	1.85e-196	7.14e-196
piR-cel-8095	5378	440	39.7786	5.12366	-1.35034	DOWN	6.09e-196	2.35e-195
piR-cel-3742	2157	70	15.9752	0.808246	-2.68437	DOWN	1.45e-195	5.57e-195
piR-cel-206	1519	19	11.2472	0.220962	-4.05982	DOWN	1.46e-195	5.59e-195
piR-cel-2701	1824	42	13.4863	0.485761	-3.17941	DOWN	2.04e-195	7.84e-195
piR-cel-2129	596	568	4.42147	6.57502	2.19174	UP	3.2e-195	1.22e-194
piR-cel-1097	1165	792	8.66858	9.20707	1.7044	UP	6.4e-195	2.45e-194
piR-cel-307	1703	33	12.6392	0.38552	-3.42831	DOWN	1.3e-194	4.97e-194
piR-cel-52	1977	55	14.642	0.64023	-2.90658	DOWN	1.4e-194	5.33e-194
piR-cel-7000	1540	21	11.3845	0.244226	-3.93524	DOWN	1.62e-194	6.19e-194
piR-cel-3093	1702	33	12.5886	0.382835	-3.42746	DOWN	1.85e-194	7.03e-194
piR-cel-5071	1481	17	10.9896	0.1964	-4.18374	DOWN	5.42e-194	2.06e-193
piR-cel-2448	1590	25	11.7672	0.289595	-3.7298	DOWN	9.86e-194	3.75e-193
piR-cel-4946	1286	834	9.54012	9.67807	1.63639	UP	9.9e-194	3.76e-193
piR-cel-8693	1748	37	12.9509	0.42662	-3.30088	DOWN	1.49e-193	5.63e-193
piR-cel-5819	1575	24	11.6743	0.279443	-3.77502	DOWN	1.57e-193	5.93e-193
piR-cel-16184	1652	30	12.2395	0.348056	-3.52195	DOWN	6.81e-193	2.57e-192
piR-cel-2812	1794	41	13.2889	0.475686	-3.19025	DOWN	8.12e-193	3.07e-192
piR-cel-10000	1380	10	10.2299	0.115572	-4.84737	DOWN	8.24e-193	3.11e-192
piR-cel-4787	1675	32	12.3927	0.370352	-3.44879	DOWN	2.33e-192	8.76e-192
piR-cel-3535	2089	66	15.4788	0.764831	-2.72304	DOWN	2.46e-192	9.24e-192
piR-cel-3723	352	453	2.61198	5.19825	2.62509	UP	3.13e-192	1.17e-191
piR-cel-5836	1552	23	11.5069	0.26926	-3.81519	DOWN	4.15e-192	1.56e-191
piR-cel-6492	1711	35	12.6457	0.40771	-3.35018	DOWN	7.18e-192	2.69e-191
piR-cel-1454	1494	19	11.0641	0.219171	-4.03588	DOWN	1.04e-191	3.91e-191
piR-cel-5022	1747	38	12.924	0.443477	-3.26158	DOWN	1.78e-191	6.64e-191
piR-cel-417	1681	33	12.4532	0.384221	-3.40955	DOWN	2.82e-191	1.05e-190
piR-cel-222	1276	825	9.48025	9.51089	1.632	UP	6.21e-191	2.31e-190
piR-cel-1490	1594	937	11.8347	10.8309	1.49463	UP	9.24e-191	3.44e-190
piR-cel-8028	1472	18	10.9062	0.209718	-4.09248	DOWN	1.85e-190	6.86e-190
piR-cel-3791	1630	30	12.1031	0.347173	-3.50261	DOWN	1.53e-189	5.66e-189
piR-cel-6325	1493	20	10.9962	0.232168	-3.96091	DOWN	2.07e-189	7.66e-189
piR-cel-3425	2454	1217	18.2306	14.0945	1.24935	UP	1.61e-188	5.96e-188
piR-cel-7879	1473	19	10.9213	0.222643	-4.01546	DOWN	1.81e-188	6.68e-188
piR-cel-937	934	692	6.92418	7.99811	1.82851	UP	7.81e-188	2.88e-187
piR-cel-10518	1615	30	11.9428	0.347482	-3.48927	DOWN	2.93e-187	1.08e-186
piR-cel-976	1641	32	12.1488	0.369522	-3.4192	DOWN	3.35e-187	1.23e-186
piR-cel-2022	1557	26	11.4986	0.30025	-3.64296	DOWN	1.38e-186	5.06e-186
piR-cel-3917	1501	22	11.1092	0.255183	-3.83112	DOWN	2.22e-186	8.14e-186
piR-cel-1027	1416	16	10.4873	0.185136	-4.20645	DOWN	4.11e-186	1.51e-185
piR-cel-13867	1685	36	12.5045	0.417842	-3.28745	DOWN	5.23e-186	1.92e-185
piR-cel-2139	2352	1178	17.441	13.6549	1.26361	UP	8.95e-186	3.27e-185
piR-cel-2063	1492	891	11.0737	10.3104	1.51741	UP	1.49e-185	5.46e-185
piR-cel-16565	458	492	3.39163	5.78666	2.36447	UP	1.8e-185	6.58e-185
piR-cel-1787	4144	296	30.7322	3.42023	-1.5462	DOWN	4.54e-185	1.66e-184
piR-cel-5378	4430	332	32.8287	3.81113	-1.47689	DOWN	6.75e-185	2.46e-184
piR-cel-6106	1740	41	12.8658	0.475334	-3.14616	DOWN	9.1e-185	3.31e-184
piR-cel-1060	1727	40	12.7884	0.460305	-3.17097	DOWN	1.07e-184	3.9e-184
piR-cel-1402	1575	918	11.6754	10.5551	1.48237	UP	1.09e-184	3.96e-184
piR-cel-1848	378	454	2.79664	5.25928	2.52546	UP	1.17e-184	4.26e-184
piR-cel-5707	1486	22	11.0233	0.256329	-3.81663	DOWN	4.51e-184	1.63e-183
piR-cel-1341	1416	17	10.5041	0.19903	-4.11899	DOWN	5.71e-184	2.07e-183
piR-cel-27950	56	280	0.414286	3.28237	4.58309	UP	8e-184	2.89e-183
piR-cel-2187	1819	48	13.4802	0.55783	-2.98281	DOWN	9.6e-184	3.47e-183
piR-cel-16674	103	308	0.762761	3.61402	3.84144	UP	1.07e-183	3.86e-183
piR-cel-9187	2201	82	16.2886	0.946922	-2.48523	DOWN	2.13e-183	7.67e-183
piR-cel-9319	1508	24	11.1446	0.279586	-3.7123	DOWN	3.05e-183	1.1e-182
piR-cel-1991	1369	14	10.1306	0.164012	-4.35039	DOWN	3.97e-183	1.43e-182
piR-cel-12476	861	655	6.386	7.55616	1.86664	UP	6.64e-183	2.38e-182
piR-cel-1294	5086	420	37.6495	4.9096	-1.33691	DOWN	1.27e-182	4.54e-182
piR-cel-8578	1785	46	13.2126	0.536206	-3.01699	DOWN	2.61e-182	9.36e-182
piR-cel-7833	1432	19	10.5911	0.21756	-3.97473	DOWN	3.79e-182	1.36e-181
piR-cel-5056	1418	18	10.4911	0.208265	-4.03856	DOWN	3.93e-182	1.4e-181
piR-cel-5666	1269	6	9.38361	0.0698872	-5.46336	DOWN	4.78e-182	1.71e-181
piR-cel-6407	2016	66	14.9053	0.765642	-2.67173	DOWN	5.28e-182	1.88e-181
piR-cel-4809	1361	14	10.0978	0.161931	-4.34194	DOWN	6.75e-182	2.41e-181
piR-cel-836	1492	24	11.0442	0.277944	-3.69691	DOWN	8.7e-181	3.09e-180
piR-cel-15664	127	318	0.954328	3.7052	3.58536	UP	1.38e-180	4.9e-180
piR-cel-1997	464	486	3.43448	5.58051	2.32799	UP	6.38e-180	2.26e-179
piR-cel-2683	4033	289	29.9191	3.34172	-1.54155	DOWN	2.2e-179	7.8e-179
piR-cel-338	3391	212	25.107	2.45291	-1.73842	DOWN	3.72e-179	1.32e-178
piR-cel-890	324	420	2.40112	4.87741	2.63555	UP	3.84e-179	1.36e-178
piR-cel-4162	3729	1583	27.6769	18.3397	1.02503	UP	1.54e-178	5.44e-178
piR-cel-1667	1450	22	10.7096	0.255612	-3.78125	DOWN	1.55e-178	5.46e-178
piR-cel-3734	1956	63	14.485	0.726979	-2.69525	DOWN	2.71e-178	9.56e-178
piR-cel-5429	1284	10	9.48964	0.114906	-4.74334	DOWN	3.03e-178	1.07e-177
piR-cel-3761	3876	271	28.7103	3.14194	-1.57705	DOWN	3.09e-178	1.09e-177
piR-cel-2955	1921	60	14.2085	0.693238	-2.73959	DOWN	3.74e-178	1.31e-177
piR-cel-2539	1364	16	10.0833	0.187872	-4.15247	DOWN	4.28e-178	1.5e-177
piR-cel-8370	1283	10	9.45781	0.115249	-4.74222	DOWN	4.3e-178	1.51e-177
piR-cel-5865	1359	16	10.0749	0.185467	-4.14717	DOWN	2.53e-177	8.83e-177
piR-cel-9871	1522	28	11.255	0.327075	-3.50324	DOWN	3.81e-177	1.33e-176
piR-cel-2157	420	461	3.11875	5.31882	2.39554	UP	1.43e-176	5e-176
piR-cel-2877	1850	55	13.6667	0.631399	-2.81079	DOWN	3.19e-176	1.11e-175
piR-cel-9901	1652	39	12.2359	0.453361	-3.14344	DOWN	2.17e-175	7.52e-175
piR-cel-2984	1278	11	9.46569	0.127186	-4.59908	DOWN	2.28e-175	7.88e-175
piR-cel-16939	36	257	0.266867	3.00822	5.09686	UP	9.73e-175	3.36e-174
piR-cel-8142	1370	18	10.1382	0.207908	-3.98888	DOWN	9.91e-175	3.42e-174
piR-cel-6902	1314	14	9.73501	0.161913	-4.29124	DOWN	1.16e-174	4e-174
piR-cel-6022	1381	19	10.2127	0.219198	-3.92241	DOWN	2.75e-174	9.49e-174
piR-cel-6885	1270	11	9.40195	0.128725	-4.59002	DOWN	3.81e-174	1.31e-173
piR-cel-1506	1487	27	11.0124	0.31516	-3.52214	DOWN	7.69e-174	2.64e-173
piR-cel-3230	1411	839	10.4691	9.67789	1.51118	UP	8.49e-174	2.92e-173
piR-cel-9471	1404	21	10.392	0.244969	-3.80185	DOWN	1.41e-173	4.85e-173
piR-cel-4517	1439	848	10.684	9.80369	1.49823	UP	1.91e-173	6.56e-173
piR-cel-2574	1627	912	12.0456	10.4806	1.42605	UP	2.79e-173	9.56e-173
piR-cel-7828	1699	44	12.5708	0.512997	-3.00988	DOWN	3.07e-173	1.05e-172
piR-cel-1395	2536	123	18.7066	1.42422	-2.10467	DOWN	4.87e-173	1.66e-172
piR-cel-7822	1647	40	12.2091	0.46528	-3.10254	DOWN	8.42e-173	2.87e-172
piR-cel-1886	266	382	1.97132	4.39774	2.7833	UP	1.02e-172	3.48e-172
piR-cel-10408	1315	15	9.72549	0.172263	-4.1928	DOWN	1.11e-172	3.77e-172
piR-cel-5112	1752	49	12.9621	0.566588	-2.89892	DOWN	3.18e-172	1.08e-171
piR-cel-7080	2241	94	16.5684	1.09315	-2.31418	DOWN	6.24e-172	2.12e-171
piR-cel-2792	3335	213	24.7082	2.46467	-1.7076	DOWN	6.46e-172	2.19e-171
piR-cel-6411	1323	16	9.80047	0.184077	-4.10844	DOWN	9e-172	3.05e-171
piR-cel-4508	4901	411	36.2223	4.80642	-1.31471	DOWN	1.27e-171	4.29e-171
piR-cel-4718	1377	20	10.2148	0.231953	-3.84423	DOWN	1.53e-171	5.18e-171
piR-cel-1880	4373	342	32.4186	3.96904	-1.4154	DOWN	2.13e-171	7.18e-171
piR-cel-8226	1375	20	10.1366	0.231437	-3.84213	DOWN	3.12e-171	1.05e-170
piR-cel-2760	2360	1146	17.5473	13.202	1.21898	UP	5.65e-171	1.9e-170
piR-cel-6484	1387	21	10.2558	0.243301	-3.78428	DOWN	5.82e-171	1.96e-170
piR-cel-4478	1235	10	9.12212	0.116704	-4.68721	DOWN	8.74e-171	2.94e-170
piR-cel-3842	1114	727	8.26331	8.43323	1.64544	UP	1.84e-170	6.19e-170
piR-cel-9650	1422	24	10.5351	0.278325	-3.62759	DOWN	4.63e-170	1.55e-169
piR-cel-9571	1513	31	11.1949	0.357749	-3.34784	DOWN	8.31e-170	2.78e-169
piR-cel-897	1850	59	13.6661	0.679076	-2.70951	DOWN	1.11e-169	3.73e-169
piR-cel-1319	1499	30	11.1029	0.344654	-3.38174	DOWN	1.18e-169	3.93e-169
piR-cel-70	1226	10	9.06772	0.116446	-4.67666	DOWN	2.06e-169	6.88e-169
piR-cel-6714	1522	32	11.2761	0.367052	-3.31059	DOWN	3.25e-169	1.08e-168
piR-cel-4624	2317	1127	17.1494	13.0617	1.22139	UP	1.09e-168	3.62e-168
piR-cel-1221	1176	6	8.71594	0.0687982	-5.35355	DOWN	1.97e-168	6.57e-168
piR-cel-5588	1301	16	9.65097	0.187133	-4.08425	DOWN	2.23e-168	7.41e-168
piR-cel-19311	144	311	1.06638	3.63032	3.372	UP	2.39e-168	7.94e-168
piR-cel-5974	3034	182	22.4728	2.11137	-1.79805	DOWN	4.24e-168	1.41e-167
piR-cel-5457	934	656	6.91928	7.55011	1.75143	UP	5.21e-168	1.73e-167
piR-cel-1958	5549	505	41.0306	5.87161	-1.19671	DOWN	8.94e-168	2.96e-167
piR-cel-5106	1613	40	11.9446	0.461908	-3.07244	DOWN	9.1e-168	3.01e-167
piR-cel-6894	2001	74	14.8177	0.850088	-2.49589	DOWN	1.01e-167	3.32e-167
piR-cel-2169	1473	29	10.8923	0.335002	-3.4054	DOWN	1.07e-167	3.52e-167
piR-cel-4473	1446	27	10.6983	0.314028	-3.48181	DOWN	1.34e-167	4.43e-167
piR-cel-9545	2307	104	17.0644	1.20732	-2.2102	DOWN	1.99e-167	6.56e-167
piR-cel-6959	1729	50	12.7994	0.576906	-2.85071	DOWN	3.47e-167	1.14e-166
piR-cel-3622	3087	189	22.8823	2.20279	-1.76859	DOWN	3.47e-167	1.14e-166
piR-cel-2632	1538	869	11.3653	10.0743	1.43753	UP	3.48e-167	1.14e-166
piR-cel-5717	1773	54	13.132	0.624352	-2.77593	DOWN	7.74e-167	2.54e-166
piR-cel-4941	1438	27	10.6421	0.312088	-3.4738	DOWN	2.21e-166	7.25e-166
piR-cel-1029	1168	7	8.6546	0.0809363	-5.12131	DOWN	6e-166	1.96e-165
piR-cel-1301	2041	79	15.1619	0.922232	-2.43012	DOWN	6.11e-166	2e-165
piR-cel-7550	1296	17	9.65029	0.197797	-3.99123	DOWN	1.84e-165	5.99e-165
piR-cel-998	1559	37	11.5468	0.428367	-3.13579	DOWN	2.87e-165	9.35e-165
piR-cel-7809	1238	13	9.16961	0.150773	-4.3122	DOWN	4.41e-165	1.44e-164
piR-cel-407	682	553	5.06451	6.42182	1.95867	UP	6.91e-165	2.25e-164
piR-cel-6664	1480	31	10.94	0.360278	-3.31603	DOWN	7.9e-165	2.57e-164
piR-cel-5161	1479	31	10.908	0.359761	-3.31505	DOWN	1.12e-164	3.63e-164
piR-cel-3421	872	626	6.45529	7.23068	1.78299	UP	2.16e-164	7e-164
piR-cel-3035	1588	40	11.7307	0.458779	-3.04991	DOWN	4.48e-164	1.45e-163
piR-cel-1734	938	649	6.9401	7.44908	1.72979	UP	2.07e-163	6.69e-163
piR-cel-7745	431	445	3.19228	5.16908	2.30728	UP	3.5e-163	1.13e-162
piR-cel-3937	1901	68	14.0909	0.787408	-2.54392	DOWN	7.35e-163	2.38e-162
piR-cel-5950	1453	30	10.7331	0.347166	-3.33677	DOWN	1.05e-162	3.39e-162
piR-cel-3633	1400	26	10.368	0.302103	-3.48961	DOWN	1.29e-162	4.16e-162
piR-cel-9379	1290	18	9.55812	0.210113	-3.90207	DOWN	2.12e-162	6.84e-162
piR-cel-5230	2663	146	19.737	1.69216	-1.92785	DOWN	3.19e-162	1.03e-161
piR-cel-2387	1620	44	12.0041	0.512161	-2.94119	DOWN	1.14e-161	3.68e-161
piR-cel-1333	1285	18	9.52533	0.205509	-3.89647	DOWN	1.25e-161	4.02e-161
piR-cel-891	1310	20	9.7125	0.232025	-3.77227	DOWN	3.1e-161	9.96e-161
piR-cel-5263	1404	27	10.398	0.31258	-3.43928	DOWN	3.24e-161	1.04e-160
piR-cel-8600	1136	7	8.41964	0.0808772	-5.08123	DOWN	3.63e-161	1.16e-160
piR-cel-3883	1240	15	9.18632	0.172806	-4.10808	DOWN	4.08e-161	1.3e-160
piR-cel-7887	1360	24	10.0869	0.276929	-3.56327	DOWN	1.39e-160	4.45e-160
piR-cel-5785	1143	8	8.4746	0.0923933	-4.89745	DOWN	1.48e-160	4.71e-160
piR-cel-734	1359	24	10.0634	0.277452	-3.56221	DOWN	1.98e-160	6.3e-160
piR-cel-2715	1332	22	9.83617	0.254201	-3.65879	DOWN	2.01e-160	6.38e-160
piR-cel-2183	1330	22	9.85957	0.252075	-3.65662	DOWN	4.06e-160	1.29e-159
piR-cel-5297	809	594	6.00566	6.86787	1.81548	UP	5.72e-160	1.82e-159
piR-cel-2588	1755	57	12.9825	0.659434	-2.68321	DOWN	1.99e-159	6.32e-159
piR-cel-9877	1112	3	8.20918	0.0350934	-6.27282	DOWN	4.1e-159	1.3e-158
piR-cel-8446	1254	17	9.27186	0.196916	-3.9437	DOWN	5.49e-159	1.74e-158
piR-cel-2485	1334	23	9.87418	0.266423	-3.59682	DOWN	1.16e-158	3.66e-158
piR-cel-5343	1646	48	12.1709	0.556226	-2.83863	DOWN	1.39e-158	4.39e-158
piR-cel-164	1127	8	8.33831	0.0924003	-4.87711	DOWN	3.87e-158	1.22e-157
piR-cel-3453	1262	18	9.34142	0.210837	-3.87041	DOWN	4.37e-158	1.38e-157
piR-cel-6230	2672	1210	19.8081	14.1586	1.11824	UP	1.75e-157	5.5e-157
piR-cel-11881	1469	34	10.8802	0.394397	-3.172	DOWN	1.87e-157	5.88e-157
piR-cel-2556	1284	20	9.50568	0.230556	-3.74334	DOWN	3.07e-157	9.65e-157
piR-cel-18832	190	320	1.41044	3.7461	3.01323	UP	8.9e-157	2.79e-156
piR-cel-587	118	280	0.872227	3.22469	3.5078	UP	1.27e-156	3.98e-156
piR-cel-7720	1584	44	11.6992	0.505861	-2.90877	DOWN	2.01e-156	6.29e-156
piR-cel-8721	1166	12	8.62072	0.138694	-4.34123	DOWN	4.08e-156	1.28e-155
piR-cel-807	1916	969	14.2191	11.155	1.27763	UP	8.55e-156	2.68e-155
piR-cel-8039	1176	13	8.71201	0.148618	-4.23807	DOWN	1.57e-155	4.9e-155
piR-cel-101	1259	19	9.30632	0.22102	-3.78898	DOWN	1.67e-155	5.21e-155
piR-cel-5034	1285	21	9.51251	0.245222	-3.67408	DOWN	2.67e-155	8.31e-155
piR-cel-1488	3003	1304	22.2515	15.1459	1.0577	UP	4.3e-155	1.34e-154
piR-cel-7613	741	559	5.48958	6.48286	1.85453	UP	4.86e-155	1.51e-154
piR-cel-7543	744	560	5.5303	6.45843	1.85128	UP	5.99e-155	1.86e-154
piR-cel-11423	1321	24	9.79008	0.277795	-3.52129	DOWN	1.24e-154	3.85e-154
piR-cel-7260	1184	14	8.75923	0.162423	-4.14094	DOWN	1.27e-154	3.93e-154
piR-cel-2616	1547	42	11.4698	0.489312	-2.94178	DOWN	1.67e-154	5.16e-154
piR-cel-6965	1127	10	8.34489	0.117096	-4.55519	DOWN	2.76e-154	8.55e-154
piR-cel-2965	1277	21	9.44515	0.241083	-3.66507	DOWN	4.49e-154	1.39e-153
piR-cel-5344	1033	666	7.65497	7.78703	1.62791	UP	5.59e-154	1.73e-153
piR-cel-777	1470	818	10.9258	9.4702	1.41551	UP	6.39e-154	1.97e-153
piR-cel-2754	1207	16	8.92319	0.185725	-3.97605	DOWN	7.01e-154	2.16e-153
piR-cel-6447	2286	113	16.9196	1.31449	-2.07727	DOWN	1.26e-153	3.87e-153
piR-cel-10502	218	330	1.62088	3.81812	2.8593	UP	1.34e-153	4.12e-153
piR-cel-2572	1526	41	11.3141	0.479235	-2.95683	DOWN	3.46e-153	1.06e-152
piR-cel-9592	1298	23	9.60923	0.266352	-3.55736	DOWN	3.67e-153	1.12e-152
piR-cel-397	4594	397	34.0923	4.6401	-1.27138	DOWN	6.06e-153	1.86e-152
piR-cel-4611	1283	22	9.48291	0.256213	-3.60472	DOWN	6.37e-153	1.95e-152
piR-cel-4662	1817	67	13.4325	0.775414	-2.5001	DOWN	8.95e-153	2.74e-152
piR-cel-1078	3160	213	23.3907	2.47165	-1.62984	DOWN	1.11e-152	3.39e-152
piR-cel-3068	2660	155	19.7058	1.80228	-1.83993	DOWN	2.73e-152	8.34e-152
piR-cel-779	150	292	1.12098	3.38472	3.22216	UP	3.22e-152	9.83e-152
piR-cel-3273	2487	136	18.4468	1.57931	-1.93157	DOWN	5.1e-152	1.55e-151
piR-cel-6436	1277	22	9.42893	0.255761	-3.59795	DOWN	5.27e-152	1.6e-151
piR-cel-332	3063	1313	22.7084	15.1631	1.03908	UP	9.81e-152	2.98e-151
piR-cel-2488	1122	11	8.31667	0.127903	-4.41127	DOWN	1.88e-151	5.7e-151
piR-cel-5975	1122	11	8.3037	0.127186	-4.41127	DOWN	1.88e-151	5.7e-151
piR-cel-2147	2807	173	20.801	2.00176	-1.75903	DOWN	4.44e-151	1.35e-150
piR-cel-4668	668	523	4.94741	6.04797	1.90812	UP	8.67e-151	2.62e-150
piR-cel-1357	1322	26	9.79556	0.302429	-3.40691	DOWN	9.06e-151	2.74e-150
piR-cel-1124	588	491	4.35038	5.66924	2.00106	UP	9.4e-151	2.84e-150
piR-cel-7363	1471	38	10.9045	0.436395	-3.0135	DOWN	1.96e-150	5.91e-150
piR-cel-3839	1184	16	8.7714	0.186333	-3.9483	DOWN	2.47e-150	7.43e-150
piR-cel-3147	1461	807	10.8397	9.40995	1.40484	UP	3.57e-150	1.07e-149
piR-cel-8239	1344	28	9.96443	0.32363	-3.3238	DOWN	3.66e-150	1.1e-149
piR-cel-5859	1369	30	10.1369	0.348522	-3.25086	DOWN	4.6e-150	1.38e-149
piR-cel-4991	2532	143	18.7469	1.65929	-1.88503	DOWN	7.91e-150	2.37e-149
piR-cel-1094	1084	9	8.02365	0.104931	-4.65107	DOWN	1.03e-149	3.08e-149
piR-cel-5923	2235	1055	16.5887	12.2351	1.17813	UP	2.23e-149	6.66e-149
piR-cel-3382	1422	792	10.5493	9.16003	1.41681	UP	2.7e-149	8.07e-149
piR-cel-8478	1218	19	9.01526	0.219623	-3.74121	DOWN	3.35e-149	9.99e-149
piR-cel-6773	1080	9	7.98861	0.105123	-4.64573	DOWN	4.19e-149	1.25e-148
piR-cel-454	1736	62	12.8699	0.719026	-2.5462	DOWN	4.78e-149	1.43e-148
piR-cel-2256	1882	76	13.9509	0.880227	-2.36897	DOWN	9.77e-149	2.91e-148
piR-cel-131	1307	26	9.67383	0.301705	-3.39045	DOWN	1.7e-148	5.05e-148
piR-cel-4790	3161	1333	23.4502	15.4202	1.01545	UP	2.24e-148	6.65e-148
piR-cel-2523	3136	215	23.1913	2.4946	-1.60536	DOWN	2.58e-148	7.66e-148
piR-cel-3154	1784	67	13.2387	0.779135	-2.47365	DOWN	2.95e-148	8.76e-148
piR-cel-11078	1318	27	9.75089	0.315251	-3.34809	DOWN	3.42e-148	1.01e-147
piR-cel-7701	1381	32	10.2198	0.367732	-3.17034	DOWN	4.48e-148	1.33e-147
piR-cel-7930	1251	22	9.24176	0.253793	-3.56828	DOWN	4.95e-148	1.47e-147
piR-cel-6620	5507	532	40.8589	6.2169	-1.11061	DOWN	5.39e-148	1.59e-147
piR-cel-15716	271	348	2.01147	4.00283	2.62195	UP	5.89e-148	1.74e-147
piR-cel-5549	4004	326	29.6856	3.75956	-1.35734	DOWN	1.52e-147	4.5e-147
piR-cel-4999	1261	23	9.36115	0.266331	-3.51563	DOWN	1.61e-147	4.76e-147
piR-cel-15588	1034	6	7.67372	0.0698719	-5.1679	DOWN	1.99e-147	5.86e-147
piR-cel-1470	1109	12	8.20972	0.139567	-4.26892	DOWN	2.45e-147	7.2e-147
piR-cel-3528	1094	11	8.06677	0.12723	-4.37481	DOWN	3.79e-147	1.11e-146
piR-cel-1964	1092	11	8.07649	0.128368	-4.37217	DOWN	7.7e-147	2.26e-146
piR-cel-5306	1321	28	9.78512	0.325268	-3.2989	DOWN	1.07e-146	3.13e-146
piR-cel-3327	3160	1328	23.4533	15.4222	1.01049	UP	1.18e-146	3.46e-146
piR-cel-1524	1160	16	8.5947	0.18427	-3.91875	DOWN	1.24e-146	3.62e-146
piR-cel-12893	1187	18	8.79078	0.207133	-3.78202	DOWN	1.52e-146	4.46e-146
piR-cel-2250	1995	89	14.7716	1.03851	-2.22528	DOWN	2.93e-146	8.56e-146
piR-cel-1034	1851	75	13.6876	0.866333	-2.36411	DOWN	5.69e-146	1.66e-145
piR-cel-6967	1428	37	10.6403	0.43425	-3.00917	DOWN	6.74e-146	1.97e-145
piR-cel-6099	1366	32	10.0876	0.372761	-3.15458	DOWN	7.71e-146	2.25e-145
piR-cel-3313	1390	34	10.2826	0.391162	-3.09225	DOWN	1.04e-145	3.02e-145
piR-cel-5235	1221	21	9.03999	0.243475	-3.60037	DOWN	1.68e-145	4.9e-145
piR-cel-1416	1168	697	8.68565	8.07992	1.51635	UP	1.92e-145	5.58e-145
piR-cel-6422	1621	54	12.0268	0.620989	-2.64662	DOWN	2.82e-145	8.2e-145
piR-cel-5391	1298	27	9.59733	0.313944	-3.32603	DOWN	3.57e-145	1.04e-144
piR-cel-4605	2492	143	18.4678	1.65438	-1.86206	DOWN	4.19e-145	1.22e-144
piR-cel-5013	4988	464	36.8103	5.35664	-1.16511	DOWN	8.35e-145	2.42e-144
piR-cel-3079	1321	29	9.78597	0.333204	-3.24828	DOWN	8.96e-145	2.59e-144
piR-cel-7361	2501	1125	18.5506	13.0416	1.10858	UP	1.5e-144	4.35e-144
piR-cel-5663	1227	22	9.11048	0.255088	-3.54033	DOWN	2.28e-144	6.59e-144
piR-cel-8309	1023	7	7.59662	0.0806781	-4.93008	DOWN	3.41e-144	9.84e-144
piR-cel-1389	365	385	2.70261	4.46049	2.33812	UP	1.11e-143	3.19e-143
piR-cel-2771	1791	71	13.2438	0.820654	-2.39564	DOWN	1.72e-143	4.96e-143
piR-cel-2119	2314	125	17.159	1.46028	-1.94923	DOWN	2.79e-143	8.04e-143
piR-cel-3830	1138	16	8.40384	0.185524	-3.89113	DOWN	3.03e-143	8.72e-143
piR-cel-7494	1108	14	8.18613	0.163612	-4.04523	DOWN	6.72e-143	1.93e-142
piR-cel-4122	1163	18	8.61019	0.208258	-3.75255	DOWN	7.45e-143	2.13e-142
piR-cel-5160	1216	22	9.00987	0.255999	-3.52734	DOWN	1.09e-142	3.11e-142
piR-cel-2719	6245	649	46.2735	7.62484	-1.00525	DOWN	1.09e-142	3.11e-142
piR-cel-4785	4274	369	31.6595	4.26794	-1.27274	DOWN	1.16e-142	3.31e-142
piR-cel-1090	669	509	4.97224	5.94319	1.86682	UP	1.33e-142	3.79e-142
piR-cel-5125	1200	21	8.88681	0.243067	-3.57534	DOWN	2.73e-142	7.79e-142
piR-cel-3142	1449	41	10.7564	0.476112	-2.88213	DOWN	5.64e-142	1.61e-141
piR-cel-817	1169	19	8.65032	0.218662	-3.68197	DOWN	1.11e-141	3.16e-141
piR-cel-387	1138	17	8.43283	0.196465	-3.80366	DOWN	4.04e-141	1.15e-140
piR-cel-1961	3321	247	24.5999	2.88481	-1.48788	DOWN	1.24e-140	3.53e-140
piR-cel-6167	3046	213	22.6228	2.50515	-1.57683	DOWN	1.79e-140	5.09e-140
piR-cel-4205	1461	43	10.8143	0.499087	-2.82532	DOWN	2.54e-140	7.18e-140
piR-cel-6539	1160	19	8.57661	0.220296	-3.67082	DOWN	2.67e-140	7.55e-140
piR-cel-6216	974	3	7.21721	0.0365176	-6.08166	DOWN	3.22e-140	9.08e-140
piR-cel-5770	2296	126	17.0388	1.47628	-1.92647	DOWN	5.19e-140	1.47e-139
piR-cel-3707	469	424	3.47228	4.86626	2.11563	UP	5.39e-140	1.52e-139
piR-cel-781	193	297	1.42817	3.44016	2.88302	UP	1.41e-139	3.96e-139
piR-cel-4889	1030	10	7.61943	0.117777	-4.42534	DOWN	2.1e-139	5.91e-139
piR-cel-872	1097	15	8.11794	0.172613	-3.9313	DOWN	4.64e-139	1.3e-138
piR-cel-4324	2092	105	15.5023	1.2182	-2.05526	DOWN	7.1e-139	1.99e-138
piR-cel-2548	987	620	7.31387	7.13857	1.59038	UP	8.41e-139	2.36e-138
piR-cel-6269	213	306	1.57381	3.49866	2.78384	UP	8.75e-139	2.45e-138
piR-cel-5019	862	574	6.39917	6.66292	1.67452	UP	2.27e-138	6.35e-138
piR-cel-7059	398	391	2.9474	4.49763	2.23556	UP	2.64e-138	7.38e-138
piR-cel-15879	2650	1153	19.7766	13.4611	1.06056	UP	5.83e-138	1.63e-137
piR-cel-1992	1034	11	7.64084	0.125297	-4.29343	DOWN	6.54e-138	1.83e-137
piR-cel-1261	1047	12	7.74802	0.139316	-4.18593	DOWN	8.84e-138	2.47e-137
piR-cel-1769	1487	47	11.027	0.543725	-2.72244	DOWN	1.83e-137	5.11e-137
piR-cel-8461	1181	22	8.74663	0.254394	-3.4852	DOWN	2.33e-137	6.5e-137
piR-cel-1159	516	439	3.82015	5.11757	2.02801	UP	2.46e-137	6.84e-137
piR-cel-5058	803	550	5.95138	6.33958	1.71519	UP	3.57e-137	9.93e-137
piR-cel-801	1123	18	8.29822	0.210694	-3.70206	DOWN	1.04e-136	2.88e-136
piR-cel-5620	1751	872	13.0075	10.147	1.25538	UP	1.18e-136	3.28e-136
piR-cel-2829	985	8	7.28835	0.0941318	-4.68282	DOWN	1.42e-136	3.92e-136
piR-cel-6529	1774	879	13.1751	10.1417	1.24809	UP	1.67e-136	4.64e-136
piR-cel-5364	357	370	2.64444	4.24871	2.31276	UP	2.11e-136	5.85e-136
piR-cel-5622	3742	307	27.7283	3.60426	-1.34634	DOWN	2.46e-136	6.81e-136
piR-cel-3201	1051	13	7.78691	0.150208	-4.07595	DOWN	2.98e-136	8.24e-136
piR-cel-677	1120	18	8.2917	0.209133	-3.6982	DOWN	2.99e-136	8.25e-136
piR-cel-5267	1212	25	8.98584	0.291679	-3.33816	DOWN	4.23e-136	1.17e-135
piR-cel-4173	1875	910	13.8518	10.4647	1.21821	UP	4.85e-136	1.34e-135
piR-cel-3851	1211	25	8.96014	0.287876	-3.33697	DOWN	5.99e-136	1.65e-135
piR-cel-7030	1429	43	10.5576	0.496273	-2.79337	DOWN	1.01e-135	2.77e-135
piR-cel-7660	1006	10	7.44084	0.115922	-4.39133	DOWN	1.03e-135	2.82e-135
piR-cel-1114	401	388	2.96989	4.47191	2.21361	UP	1.25e-135	3.43e-135
piR-cel-4855	243	316	1.80678	3.64815	2.64013	UP	1.55e-135	4.25e-135
piR-cel-4345	938	4	6.92322	0.0465777	-5.61229	DOWN	2.21e-135	6.06e-135
piR-cel-1350	1100	17	8.14538	0.195941	-3.75467	DOWN	2.82e-135	7.71e-135
piR-cel-6426	1538	53	11.3638	0.611658	-2.59776	DOWN	3.33e-135	9.11e-135
piR-cel-1314	976	8	7.21777	0.0927858	-4.66958	DOWN	3.34e-135	9.13e-135
piR-cel-2535	1224	695	9.0638	8.04453	1.44464	UP	4.32e-135	1.18e-134
piR-cel-6156	1139	20	8.41808	0.231753	-3.57047	DOWN	5.08e-135	1.39e-134
piR-cel-3151	1178	23	8.69791	0.266997	-3.4174	DOWN	6.72e-135	1.83e-134
piR-cel-1844	839	559	6.22688	6.47985	1.67534	UP	6.73e-135	1.83e-134
piR-cel-6826	1056	14	7.81567	0.16208	-3.97588	DOWN	7.05e-135	1.92e-134
piR-cel-8812	1055	14	7.78346	0.162223	-3.97451	DOWN	1.01e-134	2.74e-134
piR-cel-5088	2001	99	14.8399	1.15663	-2.07599	DOWN	1.28e-134	3.48e-134
piR-cel-6689	998	10	7.42684	0.114848	-4.37981	DOWN	1.75e-134	4.74e-134
piR-cel-8948	708	509	5.25379	5.83643	1.78507	UP	2.96e-134	8.02e-134
piR-cel-429	994	10	7.3745	0.115729	-4.37402	DOWN	7.2e-134	1.95e-133
piR-cel-2114	954	7	7.05307	0.0802551	-4.82933	DOWN	9.25e-134	2.5e-133
piR-cel-36	1144	21	8.48316	0.24341	-3.5064	DOWN	9.56e-134	2.58e-133
piR-cel-553	1222	27	9.0585	0.314687	-3.23898	DOWN	9.61e-134	2.6e-133
piR-cel-1170	1183	24	8.76975	0.278661	-3.36211	DOWN	1.12e-133	3.01e-133
piR-cel-4986	1221	691	9.05237	7.98809	1.43985	UP	1.14e-133	3.09e-133
piR-cel-6004	1142	21	8.46117	0.242843	-3.50387	DOWN	1.93e-133	5.2e-133
piR-cel-5805	588	461	4.3618	5.28782	1.91011	UP	2.47e-133	6.66e-133
piR-cel-1215	2375	1058	17.623	12.2681	1.09457	UP	2.5e-133	6.74e-133
piR-cel-7417	976	9	7.24426	0.106105	-4.49965	DOWN	3.46e-133	9.29e-133
piR-cel-3565	99	236	0.734178	2.70839	3.51444	UP	1.61e-132	4.31e-132
piR-cel-5635	1543	795	11.4646	9.17361	1.30445	UP	2.61e-132	6.99e-132
piR-cel-2133	1459	48	10.8051	0.554472	-2.66464	DOWN	6.62e-132	1.78e-131
piR-cel-4212	995	11	7.37559	0.12811	-4.23796	DOWN	6.7e-132	1.79e-131
piR-cel-3649	1006	613	7.47977	7.11857	1.54649	UP	7.44e-132	1.99e-131
piR-cel-450	2081	110	15.4195	1.27869	-1.98054	DOWN	9.41e-132	2.52e-131
piR-cel-2622	1556	57	11.5241	0.661425	-2.50958	DOWN	1.13e-131	3.03e-131
piR-cel-4355	928	6	6.87083	0.070188	-5.01186	DOWN	1.4e-131	3.75e-131
piR-cel-3185	1088	18	8.04554	0.208523	-3.65638	DOWN	2.42e-131	6.44e-131
piR-cel-3254	1609	814	11.9408	9.43692	1.27809	UP	2.9e-131	7.72e-131
piR-cel-7592	2194	123	16.2675	1.43383	-1.89568	DOWN	4.56e-131	1.21e-130
piR-cel-8985	1126	653	8.34847	7.55055	1.47511	UP	5.24e-131	1.39e-130
piR-cel-5572	957	594	7.09242	6.89048	1.5731	UP	5.3e-131	1.41e-130
piR-cel-7347	961	9	7.10651	0.103227	-4.47731	DOWN	6.93e-131	1.84e-130
piR-cel-11263	1098	19	8.14504	0.219786	-3.59158	DOWN	8.3e-131	2.2e-130
piR-cel-150	1057	16	7.82502	0.185544	-3.7846	DOWN	8.96e-131	2.37e-130
piR-cel-1016	5283	531	39.317	6.18404	-1.05342	DOWN	1.59e-130	4.21e-130
piR-cel-2708	2821	197	20.9352	2.28059	-1.57878	DOWN	1.79e-130	4.74e-130
piR-cel-1050	391	375	2.90292	4.31882	2.20088	UP	3.1e-130	8.2e-130
piR-cel-2470	1144	23	8.49657	0.265723	-3.37515	DOWN	9.5e-130	2.51e-129
piR-cel-1184	509	423	3.78249	4.86496	1.99415	UP	1.42e-129	3.75e-129
piR-cel-2296	1103	20	8.17747	0.233656	-3.52413	DOWN	1.59e-129	4.18e-129
piR-cel-5671	1035	15	7.67234	0.175233	-3.84737	DOWN	1.66e-129	4.36e-129
piR-cel-4283	1020	14	7.55455	0.161815	-3.92584	DOWN	2.51e-129	6.6e-129
piR-cel-3634	1882	91	13.9869	1.06346	-2.1091	DOWN	2.84e-129	7.47e-129
piR-cel-6161	1114	21	8.24122	0.245388	-3.46806	DOWN	3.52e-129	9.25e-129
piR-cel-16566	53	204	0.393782	2.35779	4.20566	UP	3.79e-129	9.93e-129
piR-cel-14019	1032	15	7.63927	0.172864	-3.84318	DOWN	4.81e-129	1.26e-128
piR-cel-5402	1324	38	9.82184	0.44272	-2.8616	DOWN	5.52e-129	1.44e-128
piR-cel-5928	1589	802	11.7519	9.28209	1.27471	UP	7.81e-129	2.04e-128
piR-cel-2911	1214	29	8.99618	0.338424	-3.12641	DOWN	8.58e-129	2.24e-128
piR-cel-315	1214	29	9.00131	0.336181	-3.12641	DOWN	8.58e-129	2.24e-128
piR-cel-824	2189	125	16.1923	1.43735	-1.86911	DOWN	2.39e-128	6.24e-128
piR-cel-13784	1272	34	9.41274	0.391019	-2.96426	DOWN	2.48e-128	6.47e-128
piR-cel-3546	1595	63	11.8236	0.733008	-2.4009	DOWN	2.5e-128	6.5e-128
piR-cel-1063	2601	173	19.2612	2.01434	-1.64906	DOWN	4e-128	1.04e-127
piR-cel-6046	5305	539	39.3467	6.3012	-1.03784	DOWN	5.98e-128	1.55e-127
piR-cel-2895	1408	46	10.4308	0.533535	-2.67471	DOWN	7.13e-128	1.85e-127
piR-cel-10889	846	548	6.27115	6.32659	1.63468	UP	8.51e-128	2.21e-127
piR-cel-6209	1131	23	8.3629	0.268285	-3.35866	DOWN	8.79e-128	2.28e-127
piR-cel-8364	109	235	0.809797	2.70449	3.36949	UP	1.27e-127	3.29e-127
piR-cel-960	1230	31	9.11501	0.360852	-3.04909	DOWN	1.66e-127	4.29e-127
piR-cel-6685	1022	15	7.58986	0.175484	-3.82913	DOWN	1.67e-127	4.31e-127
piR-cel-2010	925	8	6.85471	0.0917699	-4.59215	DOWN	2.07e-127	5.35e-127
piR-cel-1685	815	536	6.05481	6.20216	1.65659	UP	2.09e-127	5.4e-127
piR-cel-313	3140	241	23.3122	2.81441	-1.4425	DOWN	3.73e-127	9.62e-127
piR-cel-721	1071	625	7.94752	7.18216	1.48413	UP	1.34e-126	3.45e-126
piR-cel-2077	338	346	2.50898	4.02454	2.29491	UP	1.62e-126	4.16e-126
piR-cel-4914	987	13	7.29484	0.149434	-3.98531	DOWN	2.23e-126	5.74e-126
piR-cel-5756	998	14	7.3981	0.163562	-3.89438	DOWN	6.18e-126	1.59e-125
piR-cel-1545	1767	82	13.1074	0.95113	-2.16838	DOWN	9.75e-126	2.5e-125
piR-cel-57	1266	35	9.36413	0.40617	-2.91562	DOWN	1.04e-125	2.66e-125
piR-cel-6089	1205	30	8.93871	0.351193	-3.06677	DOWN	1.26e-125	3.23e-125
piR-cel-2583	1009	15	7.47123	0.173744	-3.81066	DOWN	1.67e-125	4.27e-125
piR-cel-6802	1036	17	7.66925	0.197997	-3.66819	DOWN	1.88e-125	4.82e-125
piR-cel-1328	939	10	6.93156	0.115448	-4.2919	DOWN	2.12e-125	5.41e-125
piR-cel-5604	1075	20	7.95668	0.229962	-3.48704	DOWN	2.93e-125	7.48e-125
piR-cel-68	1190	29	8.81943	0.333755	-3.09761	DOWN	3.13e-125	8e-125
piR-cel-5554	1063	619	7.87263	7.07195	1.48103	UP	5.09e-125	1.3e-124
piR-cel-9369	884	6	6.53502	0.0705958	-4.94178	DOWN	5.88e-125	1.5e-124
piR-cel-5226	1003	598	7.43071	6.9053	1.51505	UP	6.53e-125	1.66e-124
piR-cel-3193	81	215	0.601315	2.48506	3.6695	UP	7.58e-125	1.93e-124
piR-cel-3919	2236	994	16.6467	11.6381	1.09156	UP	7.87e-125	2e-124
piR-cel-3893	1031	17	7.63779	0.195384	-3.66121	DOWN	1.1e-124	2.79e-124
piR-cel-1390	2070	943	15.3332	10.9875	1.12686	UP	1.12e-124	2.85e-124
piR-cel-8241	948	11	7.01502	0.12652	-4.16815	DOWN	1.19e-124	3.01e-124
piR-cel-5389	2649	183	19.5872	2.11203	-1.59437	DOWN	2.27e-124	5.75e-124
piR-cel-156	656	471	4.86906	5.46864	1.78319	UP	3.35e-124	8.48e-124
piR-cel-4834	3203	253	23.6874	2.9461	-1.40106	DOWN	3.53e-124	8.93e-124
piR-cel-5265	280	316	2.0757	3.64917	2.43566	UP	5.34e-124	1.35e-123
piR-cel-9128	1753	82	12.982	0.948948	-2.1569	DOWN	6.04e-124	1.53e-123
piR-cel-1199	1052	19	7.802	0.220819	-3.52983	DOWN	8.8e-124	2.22e-123
piR-cel-4905	321	334	2.38637	3.8701	2.31843	UP	1.11e-123	2.8e-123
piR-cel-16706	77	211	0.569644	2.44642	3.71547	UP	1.2e-123	3.02e-123
piR-cel-6387	1275	37	9.45651	0.429465	-2.84567	DOWN	1.35e-123	3.39e-123
piR-cel-5998	1528	60	11.3041	0.698182	-2.40938	DOWN	1.61e-123	4.04e-123
piR-cel-4647	939	11	6.95962	0.12831	-4.15439	DOWN	2.9e-123	7.28e-123
piR-cel-3189	1688	76	12.4906	0.880906	-2.21201	DOWN	3.65e-123	9.16e-123
piR-cel-12125	1087	22	7.99292	0.254351	-3.36555	DOWN	4.28e-123	1.07e-122
piR-cel-3065	4003	362	29.6736	4.22635	-1.20586	DOWN	4.93e-123	1.23e-122
piR-cel-5858	860	5	6.37493	0.0571835	-5.16511	DOWN	6.09e-123	1.52e-122
piR-cel-2999	1149	27	8.49194	0.312013	-3.15012	DOWN	7.82e-123	1.95e-122
piR-cel-230	962	13	7.13801	0.149492	-3.9483	DOWN	1.6e-122	4e-122
piR-cel-4436	1818	90	13.4348	1.04696	-2.07513	DOWN	2e-122	5e-122
piR-cel-7705	633	459	4.68274	5.28275	1.79745	UP	2.11e-122	5.25e-122
piR-cel-893	1158	28	8.55604	0.32259	-3.10891	DOWN	2.55e-122	6.33e-122
piR-cel-3221	1892	98	13.9999	1.13068	-2.00983	DOWN	2.97e-122	7.37e-122
piR-cel-3689	1910	100	14.1535	1.15512	-1.99434	DOWN	3.53e-122	8.78e-122
piR-cel-6239	945	12	6.9949	0.138636	-4.03805	DOWN	4.83e-122	1.2e-121
piR-cel-1597	1343	44	9.90768	0.5084	-2.67065	DOWN	7.26e-122	1.8e-121
piR-cel-1867	941	12	6.95719	0.137369	-4.03193	DOWN	2e-121	4.96e-121
piR-cel-2006	1847	94	13.6708	1.08644	-2.03522	DOWN	2.53e-121	6.25e-121
piR-cel-17	1009	17	7.47171	0.198864	-3.63009	DOWN	2.58e-121	6.39e-121
piR-cel-7011	1305	41	9.6598	0.475578	-2.73112	DOWN	2.78e-121	6.88e-121
piR-cel-2533	925	11	6.84707	0.12652	-4.13272	DOWN	4.2e-121	1.04e-120
piR-cel-5887	3063	239	22.7177	2.75465	-1.41871	DOWN	4.55e-121	1.12e-120
piR-cel-4886	1020	18	7.5445	0.207714	-3.56327	DOWN	6.14e-121	1.52e-120
piR-cel-14133	1057	608	7.8261	7.05673	1.46333	UP	1.09e-120	2.69e-120
piR-cel-2674	1323	43	9.83005	0.499073	-2.68217	DOWN	1.26e-120	3.1e-120
piR-cel-1895	1181	31	8.74215	0.357549	-2.99044	DOWN	2.7e-120	6.65e-120
piR-cel-6024	973	15	7.19939	0.17441	-3.75825	DOWN	5.76e-120	1.42e-119
piR-cel-11436	1000	17	7.40912	0.196043	-3.61716	DOWN	6.17e-120	1.52e-119
piR-cel-11324	1091	24	8.08921	0.278784	-3.24532	DOWN	8.06e-120	1.98e-119
piR-cel-1222	2284	995	16.9482	11.527	1.06236	UP	1.19e-119	2.93e-119
piR-cel-5089	1023	19	7.58149	0.223123	-3.48951	DOWN	2.31e-119	5.67e-119
piR-cel-5992	859	7	6.38211	0.0808702	-4.678	DOWN	2.59e-119	6.34e-119
piR-cel-6228	2173	132	16.078	1.5332	-1.77992	DOWN	2.61e-119	6.4e-119
piR-cel-118	3944	360	29.1792	4.1932	-1.19243	DOWN	3.76e-119	9.19e-119
piR-cel-10528	1626	73	12.0558	0.851092	-2.21613	DOWN	5.57e-119	1.36e-118
piR-cel-2130	728	488	5.41391	5.64353	1.6841	UP	7.07e-119	1.72e-118
piR-cel-3993	1033	20	7.64537	0.231953	-3.42954	DOWN	7.1e-119	1.73e-118
piR-cel-1975	2113	126	15.6508	1.45106	-1.80664	DOWN	1.95e-118	4.75e-118
piR-cel-3044	1016	19	7.52979	0.221749	-3.4796	DOWN	2.69e-118	6.55e-118
piR-cel-1753	1154	30	8.54361	0.346724	-3.00438	DOWN	4.16e-118	1.01e-117
piR-cel-10851	692	473	5.13223	5.44306	1.71223	UP	5.79e-118	1.41e-117
piR-cel-4728	1040	21	7.70517	0.244749	-3.36889	DOWN	5.92e-118	1.44e-117
piR-cel-7013	1026	20	7.58489	0.23355	-3.41973	DOWN	8.19e-118	1.99e-117
piR-cel-2007	610	441	4.5166	5.07041	1.79313	UP	2.69e-117	6.52e-117
piR-cel-4001	872	9	6.4523	0.103792	-4.3371	DOWN	3.35e-117	8.11e-117
piR-cel-7824	1021	20	7.58231	0.233493	-3.41268	DOWN	4.7e-117	1.14e-116
piR-cel-16095	1046	22	7.71284	0.255045	-3.31008	DOWN	6.63e-117	1.6e-116
piR-cel-6818	3466	298	25.6928	3.45404	-1.27873	DOWN	6.68e-117	1.61e-116
piR-cel-571	980	17	7.26119	0.19799	-3.58802	DOWN	7.08e-117	1.71e-116
piR-cel-478	925	13	6.8586	0.148611	-3.89171	DOWN	8.12e-117	1.96e-116
piR-cel-13128	841	7	6.21826	0.0811933	-4.64745	DOWN	1.45e-116	3.49e-116
piR-cel-1890	817	5	6.04972	0.0573413	-5.09111	DOWN	1.59e-116	3.84e-116
piR-cel-2095	1106	27	8.21464	0.314171	-3.09509	DOWN	1.92e-116	4.62e-116
piR-cel-1998	215	274	1.59745	3.16659	2.611	UP	2.16e-116	5.19e-116
piR-cel-1053	1368	50	10.1237	0.580081	-2.51284	DOWN	3.61e-116	8.67e-116
piR-cel-574	1492	741	11.0808	8.5782	1.25146	UP	7.35e-116	1.77e-115
piR-cel-6611	1012	20	7.49117	0.232168	-3.39991	DOWN	1.09e-115	2.61e-115
piR-cel-4953	1086	607	8.05332	7.03769	1.4219	UP	1.7e-115	4.08e-115
piR-cel-3304	916	13	6.78855	0.151082	-3.87761	DOWN	1.98e-115	4.74e-115
piR-cel-827	1422	717	10.5455	8.27132	1.27328	UP	3.45e-115	8.25e-115
piR-cel-3491	2128	131	15.8047	1.52146	-1.7607	DOWN	3.66e-115	8.76e-115
piR-cel-6127	1851	100	13.696	1.16314	-1.94908	DOWN	5.38e-115	1.28e-114
piR-cel-6291	939	15	6.93894	0.175076	-3.70693	DOWN	9.63e-115	2.3e-114
piR-cel-2029	1190	35	8.78547	0.404889	-2.82631	DOWN	1.06e-114	2.52e-114
piR-cel-3928	2252	146	16.7534	1.71543	-1.68601	DOWN	1.08e-114	2.58e-114
piR-cel-8063	842	8	6.22964	0.0925936	-4.45652	DOWN	1.1e-114	2.61e-114
piR-cel-770	855	9	6.33421	0.104931	-4.3087	DOWN	1.39e-114	3.31e-114
piR-cel-6164	1601	74	11.8472	0.858864	-2.17415	DOWN	1.75e-114	4.17e-114
piR-cel-6821	2538	181	18.8732	2.11547	-1.54847	DOWN	2.32e-114	5.52e-114
piR-cel-5764	425	363	3.15491	4.18182	2.03366	UP	2.63e-114	6.24e-114
piR-cel-4349	989	19	7.31506	0.218641	-3.44074	DOWN	3.43e-114	8.13e-114
piR-cel-5004	921	14	6.81912	0.162029	-3.77854	DOWN	4.45e-114	1.05e-113
piR-cel-6113	966	563	7.15541	6.49569	1.48227	UP	5.01e-114	1.19e-113
piR-cel-4093	748	486	5.57067	5.55304	1.63908	UP	5.44e-114	1.29e-113
piR-cel-1696	1830	842	13.5749	9.81459	1.14121	UP	8.81e-114	2.08e-113
piR-cel-6047	1473	730	10.9524	8.48575	1.24837	UP	9.78e-114	2.31e-113
piR-cel-4207	958	17	7.09595	0.195253	-3.55526	DOWN	1.63e-113	3.85e-113
piR-cel-1443	1680	83	12.4334	0.960948	-2.07805	DOWN	1.76e-113	4.15e-113
piR-cel-3840	787	4	5.82025	0.0467507	-5.35906	DOWN	2.14e-113	5.04e-113
piR-cel-327	943	16	6.99864	0.182488	-3.61996	DOWN	2.82e-113	6.64e-113
piR-cel-4037	1133	31	8.39055	0.357573	-2.93058	DOWN	2.85e-113	6.7e-113
piR-cel-7953	860	10	6.36386	0.116853	-4.16511	DOWN	3.22e-113	7.57e-113
piR-cel-3351	929	15	6.88368	0.172405	-3.69149	DOWN	3.3e-113	7.76e-113
piR-cel-2536	1247	41	9.24453	0.477705	-2.66554	DOWN	4.58e-113	1.07e-112
piR-cel-3038	938	16	6.94824	0.18546	-3.61229	DOWN	1.64e-112	3.85e-112
piR-cel-288	832	513	6.16674	5.93052	1.56353	UP	2.02e-112	4.73e-112
piR-cel-9223	789	5	5.84076	0.0573991	-5.0408	DOWN	2.49e-112	5.82e-112
piR-cel-6152	328	319	2.43258	3.67357	2.22102	UP	2.59e-112	6.05e-112
piR-cel-13895	963	18	7.13153	0.208996	-3.48031	DOWN	3.02e-112	7.06e-112
piR-cel-9111	1015	22	7.50561	0.253062	-3.26667	DOWN	3.07e-112	7.17e-112
piR-cel-329	1631	79	12.0981	0.915202	-2.1066	DOWN	3.96e-112	9.24e-112
piR-cel-323	1147	620	8.52316	7.21915	1.37363	UP	5.16e-112	1.2e-111
piR-cel-6078	934	16	6.90675	0.185395	-3.60612	DOWN	6.73e-112	1.57e-111
piR-cel-5130	1325	49	9.83685	0.566317	-2.49591	DOWN	9.78e-112	2.28e-111
piR-cel-4040	1122	31	8.30709	0.362133	-2.9165	DOWN	1.14e-111	2.66e-111
piR-cel-795	821	8	6.05781	0.0930593	-4.42008	DOWN	1.85e-111	4.3e-111
piR-cel-166	1190	37	8.80242	0.430539	-2.74613	DOWN	2.14e-111	4.97e-111
piR-cel-302	1375	54	10.2091	0.613721	-2.40917	DOWN	2.45e-111	5.68e-111
piR-cel-9472	1059	26	7.84053	0.301389	-3.08689	DOWN	2.61e-111	6.06e-111
piR-cel-7891	902	14	6.69651	0.162997	-3.74847	DOWN	3.71e-111	8.6e-111
piR-cel-3766	1320	49	9.78578	0.572821	-2.49045	DOWN	4.74e-111	1.1e-110
piR-cel-7440	1105	30	8.16828	0.347781	-2.94178	DOWN	6.28e-111	1.45e-110
piR-cel-2562	396	345	2.93794	4.00401	2.06225	UP	1.12e-110	2.6e-110
piR-cel-17138	208	262	1.54468	3.05739	2.59414	UP	1.32e-110	3.05e-110
piR-cel-5382	815	8	6.04053	0.0939905	-4.4095	DOWN	1.55e-110	3.58e-110
piR-cel-1385	1172	36	8.66737	0.417878	-2.76367	DOWN	1.85e-110	4.26e-110
piR-cel-6067	3663	335	27.2303	3.89028	-1.18964	DOWN	2.14e-110	4.93e-110
piR-cel-6866	840	10	6.2175	0.116187	-4.13116	DOWN	3.93e-110	9.04e-110
piR-cel-28082	11	159	0.0820009	1.83689	6.11461	UP	4.29e-110	9.87e-110
piR-cel-11873	852	11	6.29718	0.127961	-4.01412	DOWN	7.75e-110	1.78e-109
piR-cel-7594	1224	41	9.06001	0.477474	-2.63868	DOWN	7.89e-110	1.81e-109
piR-cel-768	599	423	4.45205	4.93661	1.75926	UP	1.05e-109	2.4e-109
piR-cel-1299	1108	31	8.19634	0.35971	-2.89839	DOWN	1.24e-109	2.85e-109
piR-cel-8128	809	8	5.986	0.092808	-4.39884	DOWN	1.3e-109	2.97e-109
piR-cel-2331	932	17	6.91181	0.19918	-3.51557	DOWN	1.51e-109	3.46e-109
piR-cel-7921	905	15	6.69768	0.173578	-3.65373	DOWN	1.59e-109	3.62e-109
piR-cel-5482	905	15	6.67706	0.174876	-3.65373	DOWN	1.59e-109	3.62e-109
piR-cel-6758	1107	31	8.20519	0.362177	-2.89709	DOWN	1.74e-109	3.97e-109
piR-cel-1535	519	392	3.84846	4.5222	1.85628	UP	1.89e-109	4.31e-109
piR-cel-6445	1070	28	7.92316	0.321581	-2.99488	DOWN	2.51e-109	5.73e-109
piR-cel-7188	759	4	5.6273	0.0463499	-5.3068	DOWN	2.85e-109	6.5e-109
piR-cel-26	1056	27	7.8148	0.312159	-3.02835	DOWN	4.71e-109	1.07e-108
piR-cel-6190	942	18	6.98504	0.207714	-3.4485	DOWN	4.72e-109	1.08e-108
piR-cel-13637	752	3	5.55722	0.0350852	-5.70847	DOWN	5.35e-109	1.22e-108
piR-cel-7947	873	13	6.43957	0.150874	-3.80824	DOWN	8.31e-109	1.89e-108
piR-cel-3636	800	8	5.92365	0.0932005	-4.3827	DOWN	3.15e-108	7.14e-108
piR-cel-6840	1829	104	13.5349	1.20278	-1.87524	DOWN	4.96e-108	1.13e-107
piR-cel-3274	875	519	6.49866	6.02575	1.50761	UP	6.78e-108	1.54e-107
piR-cel-17933	66	183	0.489853	2.13225	3.73246	UP	7.66e-108	1.74e-107
piR-cel-3559	1023	25	7.61922	0.291028	-3.09358	DOWN	8.36e-108	1.89e-107
piR-cel-2749	1070	29	7.92494	0.334499	-2.94426	DOWN	1.45e-107	3.29e-107
piR-cel-4875	958	20	7.08998	0.232368	-3.3208	DOWN	1.59e-107	3.6e-107
piR-cel-5410	1045	576	7.76084	6.65098	1.4018	UP	2.1e-107	4.75e-107
piR-cel-4274	969	21	7.16706	0.24179	-3.26688	DOWN	3.02e-107	6.82e-107
piR-cel-8244	1323	52	9.81139	0.601377	-2.408	DOWN	3.85e-107	8.68e-107
piR-cel-3330	862	13	6.38074	0.151017	-3.78995	DOWN	4.1e-107	9.24e-107
piR-cel-4126	834	11	6.17564	0.12723	-3.98331	DOWN	4.64e-107	1.05e-106
piR-cel-1414	967	21	7.14579	0.242001	-3.2639	DOWN	6.03e-107	1.36e-106
piR-cel-788	992	23	7.33521	0.266222	-3.16948	DOWN	6.74e-107	1.52e-106
piR-cel-9174	1362	56	10.0563	0.648405	-2.343	DOWN	8.24e-107	1.85e-106
piR-cel-3368	790	8	5.84982	0.0925936	-4.36455	DOWN	1.09e-106	2.45e-106
piR-cel-3701	2277	958	16.8508	11.0602	1.01212	UP	1.29e-106	2.9e-106
piR-cel-7890	831	11	6.15809	0.127295	-3.97812	DOWN	1.35e-106	3.03e-106
piR-cel-1032	1189	40	8.80668	0.465131	-2.63245	DOWN	1.78e-106	3.99e-106
piR-cel-5270	1451	706	10.7563	8.11516	1.22185	UP	1.79e-106	4.02e-106
piR-cel-2495	829	11	6.13346	0.127845	-3.97464	DOWN	2.74e-106	6.14e-106
piR-cel-8069	3318	294	24.6914	3.40217	-1.23527	DOWN	3.37e-106	7.54e-106
piR-cel-6576	668	442	4.9423	5.09654	1.66536	UP	3.47e-106	7.75e-106
piR-cel-6328	909	17	6.72881	0.195676	-3.47952	DOWN	4.83e-106	1.08e-105
piR-cel-4827	935	19	6.91707	0.216358	-3.35974	DOWN	5.25e-106	1.17e-105
piR-cel-6148	947	20	6.99575	0.231294	-3.30413	DOWN	7.25e-106	1.62e-105
piR-cel-7869	879	15	6.50284	0.174261	-3.61167	DOWN	1.52e-105	3.4e-105
piR-cel-3322	1331	54	9.85723	0.627204	-2.36225	DOWN	2.02e-105	4.48e-105
piR-cel-7641	1102	33	8.15952	0.384524	-2.80036	DOWN	2.21e-105	4.91e-105
piR-cel-8565	1371	58	10.173	0.676743	-2.30187	DOWN	2.71e-105	6.02e-105
piR-cel-6867	850	13	6.27976	0.151897	-3.76972	DOWN	2.88e-105	6.39e-105
piR-cel-16530	767	7	5.67391	0.079654	-4.51457	DOWN	3.08e-105	6.83e-105
piR-cel-2744	1213	43	8.98685	0.495376	-2.55694	DOWN	3.18e-105	7.06e-105
piR-cel-17763	202	251	1.49772	2.93129	2.57449	UP	3.57e-105	7.92e-105
piR-cel-2368	1722	787	12.7331	9.08886	1.13151	UP	4.72e-105	1.04e-104
piR-cel-125	915	18	6.76675	0.207099	-3.40655	DOWN	5.93e-105	1.31e-104
piR-cel-680	355	318	2.63207	3.68822	2.10237	UP	1.15e-104	2.54e-104
piR-cel-8549	937	20	6.93182	0.231702	-3.28882	DOWN	2.33e-104	5.13e-104
piR-cel-2075	802	10	5.94297	0.11613	-4.06437	DOWN	2.88e-104	6.35e-104
piR-cel-10371	870	15	6.42973	0.175335	-3.59682	DOWN	3.64e-104	8.01e-104
piR-cel-3034	922	19	6.81772	0.218233	-3.33954	DOWN	4.84e-104	1.06e-103
piR-cel-6377	1226	45	9.07182	0.523999	-2.50673	DOWN	4.94e-104	1.09e-103
piR-cel-3355	841	13	6.23781	0.149692	-3.75436	DOWN	6.97e-104	1.53e-103
piR-cel-5638	983	24	7.27849	0.277245	-3.09493	DOWN	1.05e-103	2.3e-103
piR-cel-3846	2807	229	20.7991	2.66489	-1.35445	DOWN	1.09e-103	2.39e-103
piR-cel-2076	2482	187	18.4021	2.19008	-1.46924	DOWN	1.13e-103	2.48e-103
piR-cel-6531	784	9	5.79757	0.105432	-4.18363	DOWN	1.23e-103	2.7e-103
piR-cel-6010	853	14	6.30968	0.161873	-3.66789	DOWN	1.24e-103	2.72e-103
piR-cel-1585	839	13	6.21356	0.151955	-3.75093	DOWN	1.41e-103	3.1e-103
piR-cel-287	2805	229	20.805	2.65701	-1.35342	DOWN	1.69e-103	3.69e-103
piR-cel-7283	783	9	5.7742	0.103792	-4.18179	DOWN	1.76e-103	3.85e-103
piR-cel-2946	769	8	5.69285	0.0931019	-4.32568	DOWN	1.87e-103	4.08e-103
piR-cel-1393	1167	40	8.65577	0.464142	-2.6055	DOWN	2.15e-103	4.68e-103
piR-cel-1589	1326	659	9.8443	7.61879	1.25243	UP	2.24e-103	4.88e-103
piR-cel-6535	782	9	5.80255	0.104516	-4.17994	DOWN	2.51e-103	5.48e-103
piR-cel-1596	862	15	6.37736	0.174138	-3.5835	DOWN	6.09e-103	1.33e-102
piR-cel-6672	1959	124	14.5279	1.44742	-1.72055	DOWN	7.24e-103	1.58e-102
piR-cel-8628	709	3	5.24275	0.0350934	-5.62352	DOWN	8.03e-103	1.75e-102
piR-cel-7034	736	6	5.43749	0.0696646	-4.67744	DOWN	1.67e-102	3.62e-102
piR-cel-399	870	16	6.4454	0.185667	-3.50371	DOWN	4.01e-102	8.71e-102
piR-cel-362	721	5	5.34907	0.0587159	-4.91077	DOWN	4.3e-102	9.32e-102
piR-cel-4124	815	12	6.02646	0.139516	-3.82454	DOWN	5.38e-102	1.17e-101
piR-cel-6968	703	3	5.20007	0.0352855	-5.61126	DOWN	5.89e-102	1.28e-101
piR-cel-6612	720	5	5.33483	0.0582076	-4.90877	DOWN	6.08e-102	1.32e-101
piR-cel-7186	1220	46	9.02394	0.537784	-2.46795	DOWN	9.56e-102	2.07e-101
piR-cel-6666	854	15	6.33286	0.174604	-3.57004	DOWN	1.02e-101	2.2e-101
piR-cel-3120	714	450	5.29296	5.21397	1.59516	UP	1.03e-101	2.23e-101
piR-cel-6050	2033	134	15.0403	1.554	-1.66215	DOWN	1.09e-101	2.36e-101
piR-cel-7619	799	11	5.91544	0.125482	-3.92146	DOWN	1.17e-101	2.52e-101
piR-cel-9756	1187	43	8.79211	0.499902	-2.52568	DOWN	1.25e-101	2.71e-101
piR-cel-1697	2015	132	14.9494	1.53006	-1.67101	DOWN	1.48e-101	3.19e-101
piR-cel-5679	760	466	5.63926	5.35077	1.55549	UP	1.52e-101	3.26e-101
piR-cel-913	1712	775	12.6963	8.95411	1.11774	UP	1.69e-101	3.64e-101
piR-cel-5715	770	9	5.71251	0.104731	-4.15763	DOWN	1.79e-101	3.84e-101
piR-cel-7383	825	13	6.11913	0.152089	-3.72665	DOWN	2.01e-101	4.31e-101
piR-cel-395	742	7	5.495	0.0811933	-4.46676	DOWN	2.12e-101	4.55e-101
piR-cel-3286	728	6	5.38737	0.0696646	-4.66167	DOWN	2.77e-101	5.95e-101
piR-cel-6519	837	14	6.1883	0.160541	-3.64057	DOWN	3.53e-101	7.55e-101
piR-cel-14901	1002	27	7.40517	0.313563	-2.95262	DOWN	3.98e-101	8.52e-101
piR-cel-2972	780	10	5.77473	0.114848	-4.02424	DOWN	7.17e-101	1.53e-100
piR-cel-8951	820	13	6.05433	0.152348	-3.71788	DOWN	1.18e-100	2.51e-100
piR-cel-9081	806	12	5.97149	0.139152	-3.80852	DOWN	1.31e-100	2.79e-100
piR-cel-3600	711	5	5.26904	0.0575569	-4.89062	DOWN	1.4e-100	2.98e-100
piR-cel-2770	819	13	6.08471	0.147436	-3.71612	DOWN	1.68e-100	3.58e-100
piR-cel-7554	832	14	6.14483	0.163154	-3.63193	DOWN	2.06e-100	4.39e-100
piR-cel-15310	721	6	5.32223	0.0687982	-4.64774	DOWN	3.25e-100	6.93e-100
piR-cel-248	1122	38	8.3206	0.445024	-2.62277	DOWN	3.44e-100	7.32e-100
piR-cel-7622	718	6	5.32834	0.0715188	-4.64172	DOWN	9.34e-100	1.99e-99
piR-cel-2962	814	13	6.02555	0.150358	-3.70729	DOWN	9.82e-100	2.09e-99
piR-cel-7844	727	7	5.38305	0.0809363	-4.4373	DOWN	4.27e-99	9.07e-99
piR-cel-4175	1392	65	10.321	0.761009	-2.15942	DOWN	5.78e-99	1.23e-98
piR-cel-9253	1352	61	10.0121	0.706434	-2.20898	DOWN	7.15e-99	1.51e-98
piR-cel-7191	739	8	5.46055	0.0925345	-4.26827	DOWN	7.85e-99	1.66e-98
piR-cel-1494	843	489	6.239	5.67978	1.47546	UP	1.25e-98	2.64e-98
piR-cel-6503	860	17	6.37568	0.196407	-3.39957	DOWN	1.34e-98	2.84e-98
piR-cel-5941	751	9	5.56275	0.104258	-4.12159	DOWN	1.53e-98	3.23e-98
piR-cel-291	1099	37	8.12515	0.425061	-2.63136	DOWN	1.61e-98	3.4e-98
piR-cel-7087	723	7	5.38625	0.081285	-4.42934	DOWN	1.76e-98	3.71e-98
piR-cel-5273	1505	703	11.1538	8.17604	1.16299	UP	3.47e-98	7.31e-98
piR-cel-694	1340	650	9.94131	7.53836	1.21744	UP	1.24e-97	2.61e-97
piR-cel-4936	892	20	6.59993	0.233241	-3.21781	DOWN	1.33e-97	2.8e-97
piR-cel-6360	757	10	5.59984	0.116388	-3.98106	DOWN	2.55e-97	5.34e-97
piR-cel-8454	689	5	5.10104	0.0577572	-4.84527	DOWN	2.99e-97	6.26e-97
piR-cel-2599	824	15	6.1058	0.174611	-3.51845	DOWN	3.87e-97	8.12e-97
piR-cel-4311	1966	131	14.5919	1.50935	-1.64647	DOWN	4.18e-97	8.76e-97
piR-cel-11301	1387	66	10.2568	0.762269	-2.1322	DOWN	4.36e-97	9.12e-97
piR-cel-6259	873	19	6.47107	0.220547	-3.26075	DOWN	1.17e-96	2.44e-96
piR-cel-4966	885	20	6.55711	0.231236	-3.20645	DOWN	1.49e-96	3.11e-96
piR-cel-6457	909	22	6.71713	0.255704	-3.10755	DOWN	2.12e-96	4.43e-96
piR-cel-12057	90	181	0.669203	2.06961	3.26915	UP	2.72e-96	5.68e-96
piR-cel-1953	1082	37	8.03006	0.430423	-2.60887	DOWN	3.87e-96	8.07e-96
piR-cel-1014	804	14	5.95791	0.160676	-3.58254	DOWN	3.98e-96	8.28e-96
piR-cel-3517	694	6	5.1415	0.0701454	-4.59267	DOWN	4.38e-96	9.1e-96
piR-cel-7458	930	24	6.88849	0.279385	-3.01497	DOWN	7.09e-96	1.47e-95
piR-cel-154	677	5	5.01549	0.0582229	-4.81993	DOWN	1.97e-95	4.1e-95
piR-cel-3731	703	7	5.20176	0.0811437	-4.38887	DOWN	2.1e-95	4.36e-95
piR-cel-5454	992	532	7.37236	6.18439	1.36224	UP	3.39e-95	7.02e-95
piR-cel-15940	43	152	0.320237	1.76339	4.08282	UP	3.72e-95	7.71e-95
piR-cel-1917	233	250	1.72713	2.91592	2.36276	UP	3.87e-95	8.01e-95
piR-cel-7516	715	8	5.30916	0.0927502	-4.22064	DOWN	3.95e-95	8.17e-95
piR-cel-3287	663	4	4.90801	0.0472163	-5.11171	DOWN	5.16e-95	1.07e-94
piR-cel-2206	742	10	5.4945	0.11598	-3.95219	DOWN	5.25e-95	1.09e-94
piR-cel-10079	960	27	7.09919	0.314279	-2.89085	DOWN	5.27e-95	1.09e-94
piR-cel-6100	714	8	5.27778	0.0917273	-4.21862	DOWN	5.64e-95	1.16e-94
piR-cel-7773	99	184	0.73843	2.12774	3.15536	UP	6.89e-95	1.42e-94
piR-cel-6141	755	11	5.57738	0.126964	-3.83974	DOWN	7.07e-95	1.46e-94
piR-cel-14370	654	3	4.8345	0.0360094	-5.50703	DOWN	7.41e-95	1.53e-94
piR-cel-9975	835	17	6.18796	0.195727	-3.35701	DOWN	8.2e-95	1.69e-94
piR-cel-4694	898	22	6.62822	0.256737	-3.08998	DOWN	9.09e-95	1.87e-94
piR-cel-5507	1137	43	8.41478	0.497704	-2.46359	DOWN	9.1e-95	1.87e-94
piR-cel-2414	726	9	5.37126	0.10365	-4.07274	DOWN	1.11e-94	2.28e-94
piR-cel-1457	767	12	5.66941	0.138085	-3.73696	DOWN	1.31e-94	2.68e-94
piR-cel-3958	753	11	5.57916	0.128204	-3.83592	DOWN	1.44e-94	2.95e-94
piR-cel-16607	56	159	0.415103	1.84708	3.76669	UP	1.53e-94	3.13e-94
piR-cel-1634	833	17	6.159	0.195843	-3.35355	DOWN	1.64e-94	3.37e-94
piR-cel-6846	819	16	6.07417	0.185208	-3.41656	DOWN	2.29e-94	4.69e-94
piR-cel-6681	765	12	5.67341	0.138384	-3.7332	DOWN	2.65e-94	5.43e-94
piR-cel-965	943	26	6.98253	0.301797	-2.91952	DOWN	2.95e-94	6.02e-94
piR-cel-5790	978	29	7.2331	0.335984	-2.81455	DOWN	3.21e-94	6.56e-94
piR-cel-6765	791	14	5.8418	0.164219	-3.55902	DOWN	3.87e-94	7.89e-94
piR-cel-9393	734	10	5.43343	0.115256	-3.93655	DOWN	9.01e-94	1.84e-93
piR-cel-8957	1063	552	7.90357	6.36738	1.31576	UP	1.12e-93	2.28e-93
piR-cel-6732	675	1	4.99615	0.0124143	-7.13759	DOWN	1.72e-93	3.5e-93
piR-cel-7561	901	23	6.65545	0.266171	-3.03066	DOWN	2.13e-93	4.34e-93
piR-cel-8854	1029	34	7.6164	0.394564	-2.65841	DOWN	2.25e-93	4.57e-93
piR-cel-4648	652	4	4.81012	0.0472589	-5.08757	DOWN	2.28e-93	4.63e-93
piR-cel-5595	604	394	4.4853	4.547	1.6448	UP	3.12e-93	6.33e-93
piR-cel-6843	662	5	4.90728	0.0586732	-4.7876	DOWN	3.74e-93	7.59e-93
piR-cel-2464	1187	49	8.78219	0.565165	-2.33724	DOWN	4.56e-93	9.24e-93
piR-cel-2232	778	455	5.76254	5.28312	1.48725	UP	5.63e-93	1.14e-92
piR-cel-8083	741	11	5.46177	0.127622	-3.81274	DOWN	1.01e-92	2.05e-92
piR-cel-3576	3983	412	29.5426	4.78755	-1.01198	DOWN	1.06e-92	2.15e-92
piR-cel-8667	3113	287	23.1195	3.27289	-1.17803	DOWN	1.11e-92	2.24e-92
piR-cel-5156	699	8	5.16849	0.0935249	-4.18799	DOWN	1.16e-92	2.35e-92
piR-cel-3410	1067	38	7.90365	0.438278	-2.55026	DOWN	1.59e-92	3.2e-92
piR-cel-957	376	306	2.78874	3.55294	1.96396	UP	1.94e-92	3.91e-92
piR-cel-374	715	432	5.29847	5.03742	1.53425	UP	1.95e-92	3.94e-92
piR-cel-6695	806	16	5.96561	0.18586	-3.39348	DOWN	2.15e-92	4.33e-92
piR-cel-4282	1553	88	11.5376	1.01815	-1.88025	DOWN	2.41e-92	4.85e-92
piR-cel-609	1159	580	8.61183	6.75018	1.2624	UP	2.5e-92	5.03e-92
piR-cel-508	953	28	7.06549	0.326295	-2.82782	DOWN	2.71e-92	5.45e-92
piR-cel-6937	881	22	6.52867	0.254531	-3.06241	DOWN	2.99e-92	6.01e-92
piR-cel-878	710	9	5.26385	0.103385	-4.04059	DOWN	3.27e-92	6.57e-92
piR-cel-2928	763	13	5.64303	0.151017	-3.61394	DOWN	6.52e-92	1.31e-91
piR-cel-5539	2152	160	16.0052	1.87189	-1.48838	DOWN	7.37e-92	1.48e-91
piR-cel-12691	789	15	5.83476	0.175312	-3.45583	DOWN	8.3e-92	1.66e-91
piR-cel-4803	984	31	7.29885	0.362442	-2.72716	DOWN	8.65e-92	1.73e-91
piR-cel-7241	679	7	5.03115	0.0800547	-4.33876	DOWN	1.04e-91	2.09e-91
piR-cel-5046	719	10	5.33084	0.116703	-3.90676	DOWN	1.86e-91	3.71e-91
piR-cel-7735	705	9	5.20766	0.105898	-4.0304	DOWN	1.94e-91	3.86e-91
piR-cel-5793	639	4	4.72991	0.0463417	-5.05851	DOWN	2.02e-91	4.02e-91
piR-cel-896	2319	182	17.1629	2.119	-1.41033	DOWN	2.5e-91	4.99e-91
piR-cel-6910	850	20	6.28943	0.230778	-3.14823	DOWN	2.51e-91	5e-91
piR-cel-3538	1303	62	9.6379	0.719845	-2.13227	DOWN	2.51e-91	5e-91
piR-cel-13448	445	331	3.3019	3.83578	1.83418	UP	2.98e-91	5.93e-91
piR-cel-15598	124	192	0.922646	2.22212	2.89192	UP	3.37e-91	6.71e-91
piR-cel-9103	783	15	5.78308	0.173996	-3.44482	DOWN	6.78e-91	1.35e-90
piR-cel-7780	728	11	5.38773	0.126971	-3.78721	DOWN	1.02e-90	2.02e-90
piR-cel-1452	964	30	7.13438	0.346466	-2.74484	DOWN	1.46e-90	2.89e-90
piR-cel-5880	699	9	5.17077	0.103191	-4.01807	DOWN	1.63e-90	3.24e-90
piR-cel-4547	685	8	5.07976	0.0940179	-4.1588	DOWN	1.69e-90	3.34e-90
piR-cel-8075	685	8	5.0723	0.0925416	-4.1588	DOWN	1.69e-90	3.34e-90
piR-cel-1510	740	12	5.4786	0.137168	-3.68526	DOWN	1.84e-90	3.64e-90
piR-cel-5225	780	15	5.75309	0.173673	-3.43928	DOWN	1.94e-90	3.84e-90
piR-cel-10385	792	16	5.86978	0.187206	-3.3682	DOWN	2.83e-90	5.6e-90
piR-cel-664	724	11	5.36242	0.128218	-3.77926	DOWN	4.2e-90	8.29e-90
piR-cel-5913	1578	93	11.6995	1.08277	-1.82356	DOWN	4.66e-90	9.18e-90
piR-cel-10542	696	9	5.16053	0.105704	-4.01186	DOWN	4.75e-90	9.35e-90
piR-cel-3182	682	8	5.03967	0.092135	-4.15247	DOWN	4.9e-90	9.65e-90
piR-cel-6636	389	307	2.88518	3.53875	1.91963	UP	5.03e-90	9.89e-90
piR-cel-4216	969	513	7.19603	5.91701	1.34362	UP	5.46e-90	1.07e-89
piR-cel-2439	580	379	4.298	4.36841	1.6473	UP	6.02e-90	1.18e-89
piR-cel-1863	116	186	0.859479	2.14304	2.94234	UP	6.72e-90	1.32e-89
piR-cel-2177	3151	297	23.3677	3.46997	-1.14612	DOWN	7.55e-90	1.48e-89
piR-cel-4114	2912	264	21.6019	3.074	-1.20224	DOWN	1.31e-89	2.57e-89
piR-cel-20681	182	218	1.35726	2.46501	2.52155	UP	1.53e-89	3e-89
piR-cel-18249	80	166	0.592847	1.93781	3.31427	UP	1.7e-89	3.33e-89
piR-cel-9142	706	10	5.23217	0.11726	-3.88044	DOWN	1.88e-89	3.68e-89
piR-cel-5116	647	402	4.79375	4.63411	1.57459	UP	2.09e-89	4.09e-89
piR-cel-4678	733	12	5.42709	0.13956	-3.67155	DOWN	2.18e-89	4.26e-89
piR-cel-6507	773	15	5.74037	0.17317	-3.42628	DOWN	2.24e-89	4.38e-89
piR-cel-7181	1097	43	8.12163	0.496107	-2.41193	DOWN	2.47e-89	4.82e-89
piR-cel-5284	784	16	5.82572	0.186482	-3.35355	DOWN	4.6e-89	8.96e-89
piR-cel-2243	669	409	4.976	4.72867	1.55125	UP	5.19e-89	1.01e-88
piR-cel-4121	809	18	5.98267	0.209162	-3.22891	DOWN	5.81e-89	1.13e-88
piR-cel-2937	1896	797	14.087	9.23971	1.01085	UP	7.74e-89	1.5e-88
piR-cel-16592	402	310	2.98323	3.63657	1.88623	UP	8.11e-89	1.57e-88
piR-cel-2344	1359	70	10.0678	0.809894	-2.01789	DOWN	8.23e-89	1.6e-88
piR-cel-7061	646	6	4.78589	0.0703376	-4.48927	DOWN	1e-88	1.94e-88
piR-cel-6206	673	8	4.98051	0.0919703	-4.13331	DOWN	1.2e-88	2.33e-88
piR-cel-9929	819	19	6.06091	0.219623	-3.16863	DOWN	1.43e-88	2.77e-88
piR-cel-5781	1319	66	9.76688	0.764945	-2.05968	DOWN	1.61e-88	3.12e-88
piR-cel-7758	740	13	5.4777	0.150817	-3.56978	DOWN	2.16e-88	4.17e-88
piR-cel-11686	971	32	7.2023	0.372625	-2.66217	DOWN	2.38e-88	4.59e-88
piR-cel-5734	618	4	4.56649	0.0463003	-5.01031	DOWN	2.87e-88	5.55e-88
piR-cel-7247	888	482	6.6065	5.57327	1.37963	UP	4.44e-88	8.57e-88
piR-cel-403	723	12	5.36004	0.141164	-3.65173	DOWN	7.46e-88	1.44e-87
piR-cel-3826	723	12	5.34258	0.138636	-3.65173	DOWN	7.46e-88	1.44e-87
piR-cel-4130	814	19	6.02119	0.220412	-3.1598	DOWN	7.98e-88	1.54e-87
piR-cel-8214	801	18	5.92332	0.205295	-3.21458	DOWN	9.18e-88	1.77e-87
piR-cel-2975	722	12	5.34301	0.138551	-3.64973	DOWN	1.06e-87	2.05e-87
piR-cel-16790	512	349	3.80621	4.11798	1.70824	UP	2.9e-87	5.57e-87
piR-cel-17952	24	130	0.177313	1.51298	4.69856	UP	3.12e-87	6e-87
piR-cel-2878	870	24	6.44294	0.278991	-2.91875	DOWN	4.37e-87	8.39e-87
piR-cel-1227	649	7	4.80003	0.0820527	-4.27356	DOWN	4.39e-87	8.43e-87
piR-cel-279	1552	93	11.5029	1.08691	-1.7996	DOWN	4.79e-87	9.19e-87
piR-cel-18145	635	6	4.69835	0.0687982	-4.46449	DOWN	4.91e-87	9.4e-87
piR-cel-753	648	7	4.79104	0.0822601	-4.27134	DOWN	6.27e-87	1.2e-86
piR-cel-6133	983	34	7.28262	0.397078	-2.59243	DOWN	6.34e-87	1.21e-86
piR-cel-758	739	429	5.48278	4.95492	1.47656	UP	7.42e-87	1.42e-86
piR-cel-3049	844	22	6.25359	0.257144	-3.00051	DOWN	8.54e-87	1.63e-86
piR-cel-9825	639	394	4.72542	4.53057	1.56354	UP	8.66e-87	1.65e-86
piR-cel-4418	1079	541	7.9939	6.23112	1.26516	UP	1.55e-86	2.96e-86
piR-cel-1254	980	34	7.2612	0.393669	-2.58802	DOWN	1.66e-86	3.17e-86
piR-cel-3869	866	24	6.40618	0.279793	-2.9121	DOWN	1.67e-86	3.18e-86
piR-cel-9580	954	500	7.08818	5.79931	1.3291	UP	2.46e-86	4.69e-86
piR-cel-4200	713	12	5.28804	0.140182	-3.63164	DOWN	2.55e-86	4.85e-86
piR-cel-3005	778	17	5.74464	0.195642	-3.25501	DOWN	3.22e-86	6.12e-86
piR-cel-12099	430	316	3.18549	3.635	1.81675	UP	4.27e-86	8.11e-86
piR-cel-1498	684	10	5.06346	0.116081	-3.83477	DOWN	4.63e-86	8.79e-86
piR-cel-500	802	19	5.946	0.217482	-3.13837	DOWN	4.9e-86	9.31e-86
piR-cel-11413	642	7	4.75908	0.082068	-4.25792	DOWN	5.28e-86	1e-85
piR-cel-4509	1072	43	7.92594	0.500525	-2.37867	DOWN	5.78e-86	1.1e-85
piR-cel-19170	34	134	0.251972	1.56012	4.23978	UP	7.31e-86	1.39e-85
piR-cel-7888	813	20	6.01351	0.230635	-3.08403	DOWN	7.92e-86	1.5e-85
piR-cel-6403	361	288	2.66961	3.36355	1.93523	UP	1.82e-85	3.44e-85
piR-cel-4506	810	20	5.98451	0.23196	-3.07869	DOWN	2.2e-85	4.17e-85
piR-cel-3477	858	24	6.33492	0.27944	-2.89871	DOWN	2.44e-85	4.61e-85
piR-cel-7518	637	7	4.71071	0.0814516	-4.24664	DOWN	3.12e-85	5.89e-85
piR-cel-8296	458	325	3.39908	3.75807	1.76625	UP	3.42e-85	6.46e-85
piR-cel-4697	411	307	3.05354	3.56216	1.84026	UP	3.79e-85	7.15e-85
piR-cel-4865	496	339	3.67856	3.94065	1.7121	UP	4.41e-85	8.32e-85
piR-cel-3292	1461	656	10.863	7.66063	1.10597	UP	8.9e-85	1.68e-84
piR-cel-4642	781	18	5.7747	0.208639	-3.1781	DOWN	9.02e-85	1.7e-84
piR-cel-5794	1669	109	12.3825	1.25492	-1.67543	DOWN	9.35e-85	1.76e-84
piR-cel-7546	1124	49	8.31447	0.571213	-2.25856	DOWN	9.6e-85	1.81e-84
piR-cel-1413	661	9	4.89153	0.103292	-3.93742	DOWN	1.2e-84	2.26e-84
piR-cel-6781	701	12	5.1778	0.136753	-3.60715	DOWN	1.76e-84	3.3e-84
piR-cel-8209	645	8	4.77981	0.0925428	-4.072	DOWN	2.54e-84	4.76e-84
piR-cel-6698	739	15	5.47501	0.174261	-3.36138	DOWN	3.2e-84	6.01e-84
piR-cel-7795	885	27	6.53955	0.310331	-2.77349	DOWN	3.48e-84	6.54e-84
piR-cel-5288	628	384	4.65668	4.47272	1.5515	UP	1.05e-83	1.97e-83
piR-cel-1603	613	6	4.5337	0.0690138	-4.41362	DOWN	1.19e-83	2.22e-83
piR-cel-5405	1095	47	8.1302	0.547943	-2.28097	DOWN	1.4e-83	2.63e-83
piR-cel-10515	599	5	4.44048	0.0579564	-4.64333	DOWN	1.5e-83	2.8e-83
piR-cel-846	892	28	6.61034	0.32535	-2.73239	DOWN	1.5e-83	2.81e-83
piR-cel-5822	653	9	4.8292	0.102826	-3.91986	DOWN	2.06e-83	3.85e-83
piR-cel-7487	1211	59	8.9669	0.683659	-2.09818	DOWN	2.47e-83	4.62e-83
piR-cel-263	720	14	5.33343	0.161607	-3.42334	DOWN	2.54e-83	4.75e-83
piR-cel-271	947	491	7.01594	5.69826	1.31352	UP	2.54e-83	4.75e-83
piR-cel-1304	438	314	3.26358	3.63961	1.78099	UP	2.64e-83	4.92e-83
piR-cel-3932	771	18	5.7134	0.210328	-3.1595	DOWN	2.8e-83	5.23e-83
piR-cel-9334	597	5	4.4198	0.0586224	-4.6385	DOWN	3.03e-83	5.64e-83
piR-cel-1804	1132	51	8.38672	0.59232	-2.21108	DOWN	3.45e-83	6.42e-83
piR-cel-4432	795	20	5.88529	0.229911	-3.05173	DOWN	3.65e-83	6.8e-83
piR-cel-6610	677	11	5.0225	0.12609	-3.68242	DOWN	7.06e-83	1.31e-82
piR-cel-6718	690	12	5.12454	0.138901	-3.58433	DOWN	8.48e-83	1.58e-82
piR-cel-4641	1549	97	11.4468	1.13255	-1.73605	DOWN	9.54e-83	1.77e-82
piR-cel-5370	804	21	5.94886	0.241627	-2.99758	DOWN	1.07e-82	1.99e-82
piR-cel-12	816	22	6.05174	0.253233	-2.95184	DOWN	1.09e-82	2.02e-82
piR-cel-361	1785	747	13.2279	8.66012	1.00441	UP	1.58e-82	2.93e-82
piR-cel-10567	778	19	5.76131	0.220969	-3.09454	DOWN	1.81e-82	3.35e-82
piR-cel-3045	701	13	5.17455	0.149685	-3.49167	DOWN	1.94e-82	3.59e-82
piR-cel-6098	660	10	4.89737	0.115899	-3.78324	DOWN	2.3e-82	4.26e-82
piR-cel-8048	837	24	6.17631	0.276793	-2.86296	DOWN	2.72e-82	5.04e-82
piR-cel-7994	2912	276	21.6068	3.20376	-1.13811	DOWN	2.87e-82	5.31e-82
piR-cel-9074	604	6	4.47554	0.0698719	-4.39228	DOWN	2.88e-82	5.32e-82
piR-cel-5240	659	10	4.88372	0.117319	-3.78105	DOWN	3.28e-82	6.06e-82
piR-cel-4023	1033	42	7.64441	0.480698	-2.35915	DOWN	4.01e-82	7.4e-82
piR-cel-468	376	288	2.79356	3.33224	1.87649	UP	4.35e-82	8.03e-82
piR-cel-2553	737	16	5.45952	0.184678	-3.26436	DOWN	5.64e-82	1.04e-81
piR-cel-4604	1237	63	9.17844	0.733756	-2.03419	DOWN	7.72e-82	1.42e-81
piR-cel-9435	1515	94	11.2108	1.08938	-1.74936	DOWN	8.07e-82	1.49e-81
piR-cel-4594	1383	79	10.2269	0.915546	-1.86865	DOWN	8.97e-82	1.65e-81
piR-cel-2747	978	37	7.24481	0.428184	-2.46308	DOWN	9.21e-82	1.69e-81
piR-cel-2604	683	12	5.04876	0.138228	-3.56962	DOWN	9.98e-82	1.83e-81
piR-cel-2426	821	23	6.07971	0.264038	-2.89652	DOWN	1.11e-81	2.04e-81
piR-cel-3567	1885	139	14.0105	1.6152	-1.50025	DOWN	1.25e-81	2.29e-81
piR-cel-9651	2890	274	21.4163	3.18039	-1.13766	DOWN	1.31e-81	2.4e-81
piR-cel-12052	234	229	1.73711	2.58932	2.23	UP	1.46e-81	2.68e-81
piR-cel-5940	1563	100	11.5741	1.15329	-1.70509	DOWN	1.92e-81	3.52e-81
piR-cel-4766	237	230	1.7513	2.63922	2.2179	UP	2.24e-81	4.09e-81
piR-cel-4711	611	7	4.51386	0.0804695	-4.18652	DOWN	3.21e-81	5.88e-81
piR-cel-7965	719	15	5.33005	0.174662	-3.3218	DOWN	3.37e-81	6.17e-81
piR-cel-10154	652	10	4.82255	0.115922	-3.76564	DOWN	3.92e-81	7.16e-81
piR-cel-482	1465	89	10.8451	1.02451	-1.77979	DOWN	4.69e-81	8.57e-81
piR-cel-2638	1322	604	9.82333	6.98372	1.13106	UP	5.13e-81	9.36e-81
piR-cel-6195	1130	544	8.37473	6.35806	1.20651	UP	6.9e-81	1.26e-80
piR-cel-3639	2624	238	19.4807	2.74483	-1.20158	DOWN	7.29e-81	1.33e-80
piR-cel-2511	622	8	4.60138	0.0917343	-4.01961	DOWN	9.04e-81	1.65e-80
piR-cel-1652	1285	592	9.51674	6.82051	1.14306	UP	9.05e-81	1.65e-80
piR-cel-2254	1648	111	12.2937	1.2871	-1.63093	DOWN	1.25e-80	2.27e-80
piR-cel-4879	1170	57	8.65795	0.655366	-2.09825	DOWN	1.4e-80	2.55e-80
piR-cel-25347	662	11	4.92739	0.129434	-3.6501	DOWN	1.42e-80	2.57e-80
piR-cel-16746	79	153	0.584522	1.79556	3.21476	UP	1.59e-80	2.88e-80
piR-cel-4288	1541	669	11.419	7.7181	1.05737	UP	1.82e-80	3.3e-80
piR-cel-7082	2191	180	16.2404	2.08715	-1.34436	DOWN	1.9e-80	3.44e-80
piR-cel-7057	566	4	4.19455	0.0463499	-4.8835	DOWN	2.01e-80	3.63e-80
piR-cel-4398	576	359	4.26818	4.13832	1.57907	UP	2.28e-80	4.13e-80
piR-cel-7992	966	37	7.14757	0.427007	-2.44527	DOWN	3.98e-80	7.2e-80
piR-cel-1647	659	11	4.8758	0.125805	-3.64355	DOWN	4.08e-80	7.38e-80
piR-cel-742	762	19	5.64755	0.218298	-3.06456	DOWN	4.25e-80	7.67e-80
piR-cel-7223	762	19	5.63648	0.219572	-3.06456	DOWN	4.25e-80	7.67e-80
piR-cel-6946	95	161	0.702454	1.85204	3.02222	UP	4.55e-80	8.2e-80
piR-cel-11888	722	16	5.34979	0.185453	-3.2347	DOWN	1.01e-79	1.82e-79
piR-cel-3615	475	321	3.51298	3.72846	1.6958	UP	1.31e-79	2.36e-79
piR-cel-6920	1064	47	7.89537	0.542716	-2.23954	DOWN	1.62e-79	2.93e-79
piR-cel-7112	939	35	6.9604	0.405406	-2.48454	DOWN	2.43e-79	4.38e-79
piR-cel-17701	271	241	2.01253	2.82396	2.0919	UP	2.73e-79	4.91e-79
piR-cel-8629	477	321	3.53283	3.73871	1.68974	UP	3.23e-79	5.81e-79
piR-cel-8379	598	7	4.42681	0.0813441	-4.15549	DOWN	3.27e-79	5.88e-79
piR-cel-9585	756	19	5.58913	0.221319	-3.05316	DOWN	3.28e-79	5.88e-79
piR-cel-1643	570	5	4.22877	0.0589385	-4.57173	DOWN	4.11e-79	7.39e-79
piR-cel-4243	802	23	5.93786	0.266253	-2.86274	DOWN	6.36e-79	1.14e-78
piR-cel-5198	556	4	4.12858	0.0463429	-4.85778	DOWN	6.56e-79	1.18e-78
piR-cel-541	848	27	6.26454	0.311548	-2.71188	DOWN	6.61e-79	1.18e-78
piR-cel-7466	558	1	4.13248	0.0124143	-6.86296	DOWN	6.85e-79	1.23e-78
piR-cel-2098	801	23	5.927	0.26419	-2.86094	DOWN	8.87e-79	1.59e-78
piR-cel-6322	636	10	4.69508	0.11618	-3.7298	DOWN	1.13e-78	2.03e-78
piR-cel-96	1658	699	12.3144	8.06056	1.01508	UP	1.13e-78	2.03e-78
piR-cel-14720	788	22	5.83857	0.251744	-2.90146	DOWN	1.33e-78	2.37e-78
piR-cel-1698	272	240	2.01457	2.78035	2.08059	UP	1.94e-78	3.47e-78
piR-cel-3251	2603	239	19.3023	2.77776	-1.18394	DOWN	2.05e-78	3.66e-78
piR-cel-2778	1162	58	8.608	0.670409	-2.06326	DOWN	2.23e-78	3.97e-78
piR-cel-1768	565	5	4.16919	0.0586224	-4.55902	DOWN	2.4e-78	4.28e-78
piR-cel-3455	565	5	4.1811	0.0579646	-4.55902	DOWN	2.4e-78	4.28e-78
piR-cel-5525	1026	505	7.59469	5.89862	1.23848	UP	2.61e-78	4.65e-78
piR-cel-4057	415	296	3.0755	3.39699	1.77364	UP	3.36e-78	5.98e-78
piR-cel-4225	790	428	5.85468	4.97568	1.37692	UP	3.41e-78	6.06e-78
piR-cel-9603	605	8	4.52066	0.0929575	-3.97963	DOWN	3.82e-78	6.78e-78
piR-cel-9067	110	166	0.813403	1.92466	2.85484	UP	4.12e-78	7.32e-78
piR-cel-1144	710	16	5.2684	0.184743	-3.21052	DOWN	6.37e-78	1.13e-77
piR-cel-8775	630	10	4.65167	0.115773	-3.71612	DOWN	9.49e-78	1.68e-77
piR-cel-631	1719	123	12.7382	1.41592	-1.54368	DOWN	9.94e-78	1.76e-77
piR-cel-901	602	8	4.42614	0.0925912	-3.97246	DOWN	1.11e-77	1.96e-77
piR-cel-9491	781	22	5.76758	0.254746	-2.88859	DOWN	1.38e-77	2.45e-77
piR-cel-3692	838	27	6.2108	0.310283	-2.69476	DOWN	1.73e-77	3.06e-77
piR-cel-966	252	230	1.86635	2.65567	2.12937	UP	1.93e-77	3.42e-77
piR-cel-3598	565	349	4.18542	4.06795	1.56613	UP	2.83e-77	5e-77
piR-cel-5038	558	5	4.1343	0.0579564	-4.54104	DOWN	2.85e-77	5.02e-77
piR-cel-6339	667	13	4.93521	0.150215	-3.41995	DOWN	2.89e-77	5.09e-77
piR-cel-9059	613	9	4.5444	0.104472	-3.82866	DOWN	3.04e-77	5.36e-77
piR-cel-5257	1393	616	10.3196	7.11829	1.08396	UP	3.15e-77	5.55e-77
piR-cel-9695	534	3	3.94506	0.03447	-5.21458	DOWN	3.27e-77	5.75e-77
piR-cel-5052	754	20	5.5918	0.231845	-2.97533	DOWN	3.97e-77	6.99e-77
piR-cel-9454	557	5	4.12639	0.0582229	-4.53845	DOWN	4.05e-77	7.13e-77
piR-cel-12856	584	7	4.31903	0.0813289	-4.12131	DOWN	4.75e-77	8.35e-77
piR-cel-145	1094	52	8.11329	0.601704	-2.1338	DOWN	4.75e-77	8.34e-77
piR-cel-16894	119	169	0.877068	1.9734	2.76722	UP	4.79e-77	8.4e-77
piR-cel-3414	1173	548	8.71764	6.31968	1.1632	UP	5.63e-77	9.87e-77
piR-cel-16603	24	116	0.177975	1.35285	4.53418	UP	5.79e-77	1.02e-76
piR-cel-2513	867	30	6.41332	0.344984	-2.59184	DOWN	7.17e-77	1.26e-76
piR-cel-11004	651	12	4.82703	0.139458	-3.50039	DOWN	7.69e-77	1.35e-76
piR-cel-661	664	13	4.91813	0.149219	-3.41344	DOWN	8.24e-77	1.44e-76
piR-cel-3879	651	378	4.82498	4.40846	1.47689	UP	8.86e-77	1.55e-76
piR-cel-2271	701	16	5.18945	0.184528	-3.19211	DOWN	1.42e-76	2.47e-76
piR-cel-5918	528	3	3.89884	0.0352855	-5.19827	DOWN	2.55e-76	4.45e-76
piR-cel-2790	748	20	5.53824	0.231695	-2.96381	DOWN	3.01e-76	5.25e-76
piR-cel-5811	647	12	4.79084	0.138959	-3.4915	DOWN	3.13e-76	5.47e-76
piR-cel-8445	592	8	4.3678	0.0923272	-3.9483	DOWN	3.88e-76	6.77e-76
piR-cel-4453	633	11	4.686	0.129019	-3.58547	DOWN	3.93e-76	6.85e-76
piR-cel-6772	685	15	5.06693	0.17323	-3.25191	DOWN	4.46e-76	7.77e-76
piR-cel-5755	1262	573	9.3537	6.64953	1.12205	UP	5.39e-76	9.38e-76
piR-cel-1624	2187	186	16.2204	2.16486	-1.29442	DOWN	7.43e-76	1.29e-75
piR-cel-9120	757	21	5.60054	0.244556	-2.91067	DOWN	8.11e-76	1.41e-75
piR-cel-4981	97	156	0.720437	1.80431	2.94665	UP	8.24e-76	1.43e-75
piR-cel-5942	670	14	4.95732	0.165252	-3.3195	DOWN	9.48e-76	1.65e-75
piR-cel-173	561	6	4.15648	0.0703376	-4.28574	DOWN	1.22e-75	2.12e-75
piR-cel-3690	1101	54	8.19327	0.631687	-2.08855	DOWN	1.68e-75	2.9e-75
piR-cel-4522	705	17	5.23198	0.198605	-3.11286	DOWN	2.63e-75	4.54e-75
piR-cel-968	705	17	5.22714	0.195584	-3.11286	DOWN	2.63e-75	4.54e-75
piR-cel-11090	202	205	1.50096	2.38618	2.28243	UP	2.94e-75	5.07e-75
piR-cel-3260	1555	659	11.5331	7.61664	1.02259	UP	3.67e-75	6.34e-75
piR-cel-6338	626	11	4.62709	0.126829	-3.56943	DOWN	4.63e-75	7.99e-75
piR-cel-16364	897	34	6.63821	0.392158	-2.46034	DOWN	4.72e-75	8.13e-75
piR-cel-453	979	42	7.27785	0.487107	-2.28169	DOWN	5.94e-75	1.02e-74
piR-cel-10500	555	6	4.10389	0.0688548	-4.27022	DOWN	1.03e-74	1.77e-74
piR-cel-6337	511	2	3.77676	0.0236212	-5.73602	DOWN	1.1e-74	1.9e-74
piR-cel-5773	528	4	3.90054	0.0467425	-4.78324	DOWN	1.17e-74	2.01e-74
piR-cel-5847	1386	607	10.274	7.03576	1.07	UP	1.41e-74	2.42e-74
piR-cel-1158	554	6	4.10544	0.070861	-4.26762	DOWN	1.47e-74	2.52e-74
piR-cel-7428	516	3	3.80589	0.0352855	-5.16511	DOWN	1.56e-74	2.68e-74
piR-cel-1801	955	40	7.06503	0.4613	-2.31627	DOWN	1.84e-74	3.15e-74
piR-cel-1680	1613	674	11.9491	7.77478	1.00223	UP	2.2e-74	3.77e-74
piR-cel-4891	608	10	4.51138	0.115514	-3.66484	DOWN	2.27e-74	3.9e-74
piR-cel-2390	621	11	4.59577	0.128052	-3.55786	DOWN	2.69e-74	4.62e-74
piR-cel-8066	566	7	4.1915	0.081285	-4.07615	DOWN	2.87e-74	4.92e-74
piR-cel-6108	890	452	6.60461	5.24286	1.28368	UP	3.15e-74	5.39e-74
piR-cel-5815	525	4	3.88899	0.0458843	-4.77502	DOWN	3.34e-74	5.72e-74
piR-cel-1011	592	9	4.38831	0.104516	-3.77837	DOWN	5.23e-74	8.93e-74
piR-cel-10630	536	5	3.96331	0.0582655	-4.483	DOWN	6.8e-74	1.16e-73
piR-cel-5412	899	35	6.64799	0.406738	-2.42174	DOWN	6.87e-74	1.17e-73
piR-cel-2791	834	29	6.19159	0.335675	-2.58476	DOWN	8.46e-74	1.44e-73
piR-cel-1313	549	6	4.06458	0.0690138	-4.25454	DOWN	8.67e-74	1.48e-73
piR-cel-681	604	10	4.46688	0.117769	-3.65532	DOWN	9.34e-74	1.59e-73
piR-cel-3864	1042	499	7.73529	5.78069	1.19891	UP	1.25e-73	2.13e-73
piR-cel-3168	2778	272	20.6175	3.1618	-1.09121	DOWN	1.56e-73	2.66e-73
piR-cel-16185	864	32	6.39979	0.373848	-2.49373	DOWN	1.88e-73	3.19e-73
piR-cel-16166	831	29	6.13894	0.33366	-2.57957	DOWN	2.22e-73	3.77e-73
piR-cel-2105	704	18	5.20878	0.208689	-3.02835	DOWN	2.45e-73	4.16e-73
piR-cel-1616	1055	51	7.83068	0.588449	-2.10944	DOWN	2.52e-73	4.28e-73
piR-cel-5042	716	19	5.29019	0.218391	-2.97473	DOWN	2.55e-73	4.32e-73
piR-cel-23073	102	155	0.756501	1.80348	2.86486	UP	2.6e-73	4.41e-73
piR-cel-825	104	156	0.770508	1.78037	2.84612	UP	2.69e-73	4.56e-73
piR-cel-5264	1034	49	7.65328	0.56542	-2.13815	DOWN	4.14e-73	7.01e-73
piR-cel-5426	1034	49	7.67635	0.572169	-2.13815	DOWN	4.14e-73	7.01e-73
piR-cel-1526	830	430	6.16246	4.96016	1.31238	UP	4.16e-73	7.05e-73
piR-cel-939	504	319	3.73713	3.67837	1.60129	UP	4.76e-73	8.06e-73
piR-cel-4885	506	3	3.74357	0.0346704	-5.13687	DOWN	4.84e-73	8.19e-73
piR-cel-3359	806	27	5.94334	0.313196	-2.63859	DOWN	5.7e-73	9.63e-73
piR-cel-6822	725	20	5.36594	0.230013	-2.91875	DOWN	6.93e-73	1.17e-72
piR-cel-6034	799	419	5.93447	4.85017	1.32991	UP	1.02e-72	1.71e-72
piR-cel-713	931	39	6.89571	0.450731	-2.31608	DOWN	1.24e-72	2.1e-72
piR-cel-7706	622	12	4.59907	0.138235	-3.43465	DOWN	2e-72	3.38e-72
piR-cel-5202	595	10	4.39479	0.115722	-3.63366	DOWN	2.24e-72	3.78e-72
piR-cel-368	280	233	2.07329	2.71503	1.99606	UP	2.54e-72	4.28e-72
piR-cel-4386	501	3	3.70982	0.0346704	-5.12255	DOWN	2.7e-72	4.55e-72
piR-cel-14102	756	23	5.57194	0.26747	-2.77752	DOWN	2.71e-72	4.56e-72
piR-cel-633	647	14	4.77296	0.162746	-3.26911	DOWN	2.78e-72	4.67e-72
piR-cel-130	1562	653	11.5856	7.52583	1.00292	UP	3.33e-72	5.59e-72
piR-cel-7135	1481	628	10.9891	7.29712	1.02342	UP	8.31e-72	1.39e-71
piR-cel-11002	550	7	4.07002	0.0811641	-4.03478	DOWN	8.51e-72	1.43e-71
piR-cel-2173	1424	611	10.5767	7.08678	1.04045	UP	8.79e-72	1.47e-71
piR-cel-2287	883	35	6.52608	0.406629	-2.39583	DOWN	1e-71	1.67e-71
piR-cel-5165	705	19	5.21594	0.219895	-2.95239	DOWN	1.04e-71	1.74e-71
piR-cel-6784	630	13	4.66346	0.150565	-3.33761	DOWN	1.17e-71	1.95e-71
piR-cel-3638	535	6	3.96377	0.0706028	-4.21727	DOWN	1.26e-71	2.1e-71
piR-cel-3793	680	17	5.03914	0.197331	-3.06077	DOWN	1.34e-71	2.24e-71
piR-cel-863	170	185	1.25949	2.12576	2.38315	UP	1.35e-71	2.25e-71
piR-cel-3298	751	23	5.56697	0.265122	-2.76795	DOWN	1.41e-71	2.35e-71
piR-cel-5094	562	8	4.16629	0.0932514	-3.87327	DOWN	1.66e-71	2.76e-71
piR-cel-4050	1021	49	7.57739	0.56563	-2.1199	DOWN	1.86e-71	3.1e-71
piR-cel-9786	495	3	3.65958	0.0350852	-5.10516	DOWN	2.14e-71	3.55e-71
piR-cel-4312	570	339	4.23277	3.92494	1.51148	UP	2.14e-71	3.56e-71
piR-cel-2091	1069	502	7.91116	5.80285	1.17066	UP	2.24e-71	3.73e-71
piR-cel-4141	690	18	5.10452	0.207507	-2.99937	DOWN	2.82e-71	4.69e-71
piR-cel-1474	330	251	2.44682	2.89383	1.86638	UP	2.84e-71	4.71e-71
piR-cel-6041	265	225	1.96811	2.60524	2.02509	UP	3.4e-71	5.64e-71
piR-cel-3604	362	263	2.67553	3.00583	1.80023	UP	4.26e-71	7.05e-71
piR-cel-3271	844	430	6.25962	4.96404	1.28825	UP	4.35e-71	7.21e-71
piR-cel-698	397	276	2.94017	3.1988	1.73669	UP	5.49e-71	9.09e-71
piR-cel-2737	485	2	3.58514	0.0238795	-5.66068	DOWN	5.89e-71	9.74e-71
piR-cel-2725	527	323	3.90048	3.71159	1.55489	UP	6.31e-71	1.04e-70
piR-cel-7618	583	10	4.32927	0.116245	-3.60427	DOWN	1.55e-70	2.56e-70
piR-cel-19083	68	133	0.50316	1.5312	3.22898	UP	1.64e-70	2.71e-70
piR-cel-4085	1493	628	11.0793	7.24414	1.01178	UP	1.68e-70	2.78e-70
piR-cel-3233	744	396	5.52583	4.6089	1.35136	UP	1.71e-70	2.82e-70
piR-cel-7645	635	14	4.68686	0.160955	-3.2421	DOWN	1.77e-70	2.92e-70
piR-cel-3971	555	8	4.10587	0.0919925	-3.85519	DOWN	1.99e-70	3.28e-70
piR-cel-23317	527	6	3.90774	0.0692142	-4.19554	DOWN	2.16e-70	3.56e-70
piR-cel-13161	527	6	3.90618	0.0694216	-4.19554	DOWN	2.16e-70	3.56e-70
piR-cel-6398	595	11	4.39478	0.127335	-3.49616	DOWN	2.52e-70	4.14e-70
piR-cel-5852	983	46	7.26435	0.531432	-2.15633	DOWN	2.55e-70	4.2e-70
piR-cel-537	1428	96	10.5775	1.11576	-1.63366	DOWN	2.8e-70	4.6e-70
piR-cel-4876	499	4	3.70085	0.0463003	-4.70174	DOWN	3.06e-70	5.03e-70
piR-cel-3051	2906	297	21.5551	3.44409	-1.02934	DOWN	5.06e-70	8.31e-70
piR-cel-4004	941	42	6.95235	0.481691	-2.22458	DOWN	5.61e-70	9.2e-70
piR-cel-11236	50	122	0.371365	1.39932	3.54804	UP	6.21e-70	1.02e-69
piR-cel-3892	2809	283	20.8244	3.294	-1.05002	DOWN	6.24e-70	1.02e-69
piR-cel-2492	890	37	6.59024	0.42765	-2.32705	DOWN	6.74e-70	1.1e-69
piR-cel-5205	488	1	3.60561	0.0122069	-6.66958	DOWN	6.77e-70	1.11e-69
piR-cel-7871	592	11	4.37631	0.128161	-3.48886	DOWN	7.21e-70	1.18e-69
piR-cel-5696	605	12	4.48031	0.139101	-3.39467	DOWN	7.65e-70	1.25e-69
piR-cel-4989	1225	546	9.08972	6.2747	1.09535	UP	8.34e-70	1.36e-69
piR-cel-1383	879	36	6.50351	0.415262	-2.34864	DOWN	8.46e-70	1.38e-69
piR-cel-5103	496	4	3.66054	0.0463499	-4.69304	DOWN	8.79e-70	1.43e-69
piR-cel-7805	496	4	3.67203	0.0468086	-4.69304	DOWN	8.79e-70	1.43e-69
piR-cel-13580	578	10	4.28306	0.114913	-3.59184	DOWN	9.05e-70	1.47e-69
piR-cel-7450	509	5	3.76521	0.057749	-4.40844	DOWN	9.67e-70	1.58e-69
piR-cel-27867	32	111	0.232949	1.29234	4.05557	UP	9.93e-70	1.62e-69
piR-cel-1326	1569	114	11.6193	1.32565	-1.52158	DOWN	1.17e-69	1.91e-69
piR-cel-2808	2192	196	16.2387	2.28428	-1.22216	DOWN	1.18e-69	1.93e-69
piR-cel-15609	97	147	0.716952	1.69087	2.86092	UP	1.57e-69	2.56e-69
piR-cel-3371	631	356	4.69297	4.12329	1.43539	UP	1.78e-69	2.9e-69
piR-cel-1534	966	45	7.14356	0.52389	-2.16287	DOWN	2.17e-69	3.52e-69
piR-cel-8963	474	2	3.49455	0.0236639	-5.62759	DOWN	2.26e-69	3.67e-69
piR-cel-4064	677	18	5.00623	0.207398	-2.97193	DOWN	2.29e-69	3.72e-69
piR-cel-2032	847	427	6.28067	4.95232	1.27303	UP	2.41e-69	3.9e-69
piR-cel-5876	534	7	3.96485	0.0817506	-3.99218	DOWN	2.52e-69	4.09e-69
piR-cel-3686	1076	499	7.98787	5.80181	1.15259	UP	2.9e-69	4.69e-69
piR-cel-136	700	20	5.19173	0.233514	-2.86813	DOWN	2.99e-69	4.84e-69
piR-cel-6831	422	282	3.13524	3.2712	1.67961	UP	3.04e-69	4.92e-69
piR-cel-5855	561	9	4.15633	0.104058	-3.70077	DOWN	3.07e-69	4.97e-69
piR-cel-5305	2813	285	20.8679	3.30935	-1.04192	DOWN	3.61e-69	5.84e-69
piR-cel-5868	519	6	3.84042	0.0697224	-4.17347	DOWN	3.72e-69	6.01e-69
piR-cel-401	532	7	3.94442	0.0812932	-3.98677	DOWN	5.14e-69	8.29e-69
piR-cel-8911	573	10	4.244	0.116961	-3.57931	DOWN	5.27e-69	8.5e-69
piR-cel-4353	650	16	4.78713	0.185409	-3.08314	DOWN	5.6e-69	9.02e-69
piR-cel-6836	744	24	5.49287	0.276986	-2.69304	DOWN	5.85e-69	9.42e-69
piR-cel-3324	1160	524	8.58724	6.14661	1.11467	UP	6.16e-69	9.91e-69
piR-cel-128	649	16	4.80136	0.187614	-3.08092	DOWN	7.88e-69	1.27e-68
piR-cel-12803	503	5	3.72369	0.057749	-4.39133	DOWN	8.12e-69	1.31e-68
piR-cel-6468	352	255	2.60816	2.92975	1.79608	UP	8.88e-69	1.43e-68
piR-cel-3643	1227	74	9.10735	0.861326	-1.79031	DOWN	9.87e-69	1.59e-68
piR-cel-2072	530	7	3.92352	0.0802551	-3.98134	DOWN	1.05e-68	1.68e-68
piR-cel-10234	672	18	4.96037	0.208989	-2.96123	DOWN	1.24e-68	1.99e-68
piR-cel-5524	699	377	5.16956	4.34981	1.37043	UP	1.29e-68	2.07e-68
piR-cel-7600	488	4	3.60144	0.0463003	-4.66958	DOWN	1.47e-68	2.35e-68
piR-cel-8014	120	157	0.890249	1.81636	2.64889	UP	1.53e-68	2.45e-68
piR-cel-6981	515	6	3.80139	0.0698872	-4.16231	DOWN	1.54e-68	2.47e-68
piR-cel-6791	1242	76	9.20262	0.883101	-1.76936	DOWN	1.86e-68	2.98e-68
piR-cel-99	569	10	4.21461	0.11598	-3.5692	DOWN	2.16e-68	3.45e-68
piR-cel-4743	795	29	5.90012	0.333605	-2.51567	DOWN	2.16e-68	3.45e-68
piR-cel-235	1204	536	8.92503	6.16832	1.09363	UP	2.17e-68	3.46e-68
piR-cel-61	1025	481	7.6059	5.55274	1.16964	UP	2.25e-68	3.59e-68
piR-cel-6453	2470	237	18.3522	2.76602	-1.12039	DOWN	2.3e-68	3.68e-68
piR-cel-3661	542	323	4.02275	3.76385	1.5144	UP	2.66e-68	4.24e-68
piR-cel-17590	541	8	4.01069	0.093474	-3.81833	DOWN	2.87e-68	4.58e-68
piR-cel-7119	620	14	4.58579	0.16208	-3.20761	DOWN	3.15e-68	5.02e-68
piR-cel-15163	750	25	5.55971	0.28845	-2.64573	DOWN	3.18e-68	5.07e-68
piR-cel-2745	657	17	4.86539	0.195941	-3.01113	DOWN	3.33e-68	5.3e-68
piR-cel-6646	784	404	5.82596	4.71909	1.30466	UP	3.44e-68	5.47e-68
piR-cel-3004	1340	88	9.94276	1.01931	-1.66743	DOWN	5.76e-68	9.16e-68
piR-cel-1380	618	14	4.56564	0.159732	-3.20295	DOWN	6.28e-68	9.98e-68
piR-cel-1865	656	361	4.85957	4.1502	1.39946	UP	7.49e-68	1.19e-67
piR-cel-754	446	288	3.30188	3.30764	1.63018	UP	8.32e-68	1.32e-67
piR-cel-7603	724	23	5.36392	0.263874	-2.71513	DOWN	1e-67	1.59e-67
piR-cel-6288	629	15	4.64465	0.175175	-3.12887	DOWN	1.07e-67	1.69e-67
piR-cel-6601	735	24	5.44993	0.278311	-2.67548	DOWN	1.1e-67	1.74e-67
piR-cel-1026	495	5	3.67189	0.0589385	-4.3682	DOWN	1.39e-67	2.2e-67
piR-cel-5937	628	15	4.63386	0.173938	-3.12657	DOWN	1.5e-67	2.38e-67
piR-cel-3606	2167	196	16.0501	2.2899	-1.20562	DOWN	1.88e-67	2.98e-67
piR-cel-3827	920	42	6.82918	0.492911	-2.19201	DOWN	2.96e-67	4.68e-67
piR-cel-108	2004	174	14.8373	2.01568	-1.26457	DOWN	3.03e-67	4.79e-67
piR-cel-1861	686	20	5.07838	0.233649	-2.83898	DOWN	3.18e-67	5.02e-67
piR-cel-7178	637	16	4.7245	0.186799	-3.05399	DOWN	4.71e-67	7.44e-67
piR-cel-6734	491	5	3.63732	0.0582076	-4.35649	DOWN	5.74e-67	9.06e-67
piR-cel-6637	624	15	4.61868	0.173795	-3.11735	DOWN	5.91e-67	9.33e-67
piR-cel-13715	2832	292	21.0103	3.38261	-1.01662	DOWN	6.11e-67	9.63e-67
piR-cel-463	795	30	5.87443	0.347662	-2.46676	DOWN	6.35e-67	1e-66
piR-cel-2730	672	19	4.9701	0.21824	-2.88323	DOWN	6.76e-67	1.06e-66
piR-cel-20741	87	138	0.645077	1.62059	2.92674	UP	7.64e-67	1.2e-66
piR-cel-3102	476	4	3.52382	0.0475242	-4.63366	DOWN	1e-66	1.58e-66
piR-cel-10382	571	11	4.22687	0.130158	-3.43676	DOWN	1.14e-66	1.79e-66
piR-cel-2803	835	34	6.19491	0.392882	-2.35701	DOWN	1.14e-66	1.79e-66
piR-cel-6726	516	7	3.82506	0.0818097	-3.94271	DOWN	1.52e-66	2.39e-66
piR-cel-10996	529	8	3.93035	0.0953639	-3.78597	DOWN	2.03e-66	3.19e-66
piR-cel-6394	759	27	5.62343	0.310348	-2.55191	DOWN	2.09e-66	3.28e-66
piR-cel-5207	516	310	3.82268	3.58888	1.52605	UP	2.37e-66	3.72e-66
piR-cel-2445	853	422	6.32252	4.91176	1.24585	UP	2.43e-66	3.8e-66
piR-cel-8614	555	10	4.10184	0.116646	-3.53326	DOWN	2.98e-66	4.68e-66
piR-cel-6177	655	18	4.83675	0.210793	-2.92427	DOWN	3.79e-66	5.94e-66
piR-cel-6799	643	17	4.75414	0.1962	-2.98005	DOWN	3.81e-66	5.97e-66
piR-cel-712	593	13	4.38989	0.15098	-3.25029	DOWN	4.42e-66	6.92e-66
piR-cel-2666	630	16	4.66462	0.183374	-3.03805	DOWN	5.1e-66	7.99e-66
piR-cel-6722	642	17	4.75479	0.196916	-2.97781	DOWN	5.34e-66	8.35e-66
piR-cel-4091	216	196	1.60399	2.26645	2.12098	UP	6.02e-66	9.41e-66
piR-cel-4525	553	10	4.09441	0.116838	-3.52805	DOWN	6.03e-66	9.42e-66
piR-cel-3451	1501	110	11.1129	1.27281	-1.50919	DOWN	6.1e-66	9.52e-66
piR-cel-710	769	394	5.70514	4.54175	1.29637	UP	6.52e-66	1.02e-65
piR-cel-6556	929	44	6.87409	0.503904	-2.13895	DOWN	6.65e-66	1.04e-65
piR-cel-176	484	5	3.59431	0.0588806	-4.33578	DOWN	6.89e-66	1.07e-65
piR-cel-11637	1329	89	9.85809	1.03104	-1.63923	DOWN	7.58e-66	1.18e-65
piR-cel-2	995	51	7.33935	0.583495	-2.02497	DOWN	8.15e-66	1.27e-65
piR-cel-488	699	22	5.17922	0.252384	-2.72856	DOWN	8.79e-66	1.37e-65
piR-cel-7108	483	5	3.57167	0.057749	-4.33279	DOWN	9.83e-66	1.53e-65
piR-cel-6245	1351	573	10.018	6.6622	1.02374	UP	1.03e-65	1.61e-65
piR-cel-4585	1174	71	8.68955	0.81813	-1.78631	DOWN	1.2e-65	1.87e-65
piR-cel-7756	496	6	3.67093	0.0694794	-4.10808	DOWN	1.33e-65	2.07e-65
piR-cel-2941	496	6	3.67136	0.0700863	-4.10808	DOWN	1.33e-65	2.07e-65
piR-cel-4266	627	16	4.64893	0.18654	-3.03116	DOWN	1.42e-65	2.2e-65
piR-cel-961	481	5	3.5575	0.0580651	-4.32681	DOWN	2e-65	3.1e-65
piR-cel-10022	260	213	1.92798	2.44309	1.9735	UP	2.56e-65	3.96e-65
piR-cel-6160	740	26	5.46572	0.299828	-2.56978	DOWN	2.79e-65	4.32e-65
piR-cel-6591	875	39	6.48021	0.455084	-2.22658	DOWN	2.87e-65	4.44e-65
piR-cel-16865	5	94	0.0378866	1.07218	6.49382	UP	3.72e-65	5.75e-65
piR-cel-4038	782	30	5.79112	0.347533	-2.44298	DOWN	3.77e-65	5.82e-65
piR-cel-2249	1067	486	7.89437	5.68706	1.12663	UP	3.77e-65	5.83e-65
piR-cel-11026	444	2	3.27533	0.0232135	-5.53326	DOWN	5e-65	7.71e-65
piR-cel-3353	1062	59	7.89083	0.687028	-1.90877	DOWN	5.27e-65	8.13e-65
piR-cel-1290	1010	468	7.49614	5.41332	1.15138	UP	5.71e-65	8.8e-65
piR-cel-4417	658	19	4.87064	0.220344	-2.85286	DOWN	7.25e-65	1.12e-64
piR-cel-3673	634	17	4.6894	0.197008	-2.95972	DOWN	7.96e-65	1.23e-64
piR-cel-3625	731	379	5.41755	4.3587	1.31348	UP	9.76e-65	1.5e-64
piR-cel-6454	463	4	3.42089	0.0467425	-4.59371	DOWN	9.81e-65	1.51e-64
piR-cel-4250	584	13	4.32165	0.151882	-3.22823	DOWN	9.94e-65	1.53e-64
piR-cel-2781	558	11	4.13924	0.129434	-3.40353	DOWN	1.07e-64	1.65e-64
piR-cel-11600	571	12	4.22539	0.140391	-3.31123	DOWN	1.07e-64	1.64e-64
piR-cel-8648	449	3	3.32176	0.0352855	-4.96445	DOWN	1.74e-64	2.67e-64
piR-cel-7073	701	23	5.17243	0.268292	-2.66855	DOWN	1.83e-64	2.8e-64
piR-cel-4622	2635	268	19.5472	3.09696	-1.03634	DOWN	2.35e-64	3.61e-64
piR-cel-3499	1273	84	9.41987	0.969266	-1.66054	DOWN	2.73e-64	4.18e-64
piR-cel-4253	2586	261	19.193	3.04987	-1.04744	DOWN	2.84e-64	4.35e-64
piR-cel-8212	125	153	0.92697	1.76695	2.55276	UP	2.96e-64	4.53e-64
piR-cel-19075	447	3	3.30957	0.0353364	-4.95801	DOWN	3.49e-64	5.34e-64
piR-cel-422	2377	231	17.6324	2.67693	-1.10202	DOWN	3.58e-64	5.48e-64
piR-cel-21285	147	163	1.08713	1.91401	2.41021	UP	4.06e-64	6.2e-64
piR-cel-7508	641	18	4.74128	0.209247	-2.8931	DOWN	4.16e-64	6.36e-64
piR-cel-27	500	7	3.6874	0.0800617	-3.89727	DOWN	4.5e-64	6.88e-64
piR-cel-4939	472	5	3.51761	0.0591815	-4.29956	DOWN	4.89e-64	7.47e-64
piR-cel-183	447	281	3.31573	3.2517	1.59145	UP	5.2e-64	7.94e-64
piR-cel-1638	652	19	4.82672	0.222301	-2.83964	DOWN	5.35e-64	8.16e-64
piR-cel-9190	591	14	4.36646	0.161757	-3.1385	DOWN	6.79e-64	1.04e-63
piR-cel-7053	471	5	3.48611	0.0586732	-4.2965	DOWN	6.98e-64	1.06e-63
piR-cel-7352	436	2	3.22481	0.0232135	-5.50703	DOWN	7.29e-64	1.11e-63
piR-cel-3447	470	5	3.47295	0.0573991	-4.29343	DOWN	9.96e-64	1.52e-63
piR-cel-7129	257	209	1.90233	2.41606	1.96289	UP	1.1e-63	1.67e-63
piR-cel-3712	469	5	3.46962	0.0586142	-4.29036	DOWN	1.42e-63	2.16e-63
piR-cel-13646	576	13	4.27104	0.153122	-3.20833	DOWN	1.57e-63	2.39e-63
piR-cel-419	576	13	4.26347	0.149841	-3.20833	DOWN	1.57e-63	2.39e-63
piR-cel-12337	482	6	3.57522	0.0710023	-4.06677	DOWN	1.94e-63	2.95e-63
piR-cel-3665	624	17	4.61227	0.19552	-2.93678	DOWN	2.31e-63	3.51e-63
piR-cel-8040	681	22	5.05092	0.254116	-2.69092	DOWN	3.18e-63	4.82e-63
piR-cel-9910	669	21	4.9467	0.240896	-2.73239	DOWN	3.96e-63	6.01e-63
piR-cel-9013	848	38	6.28713	0.438999	-2.21884	DOWN	4.76e-63	7.21e-63
piR-cel-2991	507	8	3.74885	0.0930084	-3.72468	DOWN	4.95e-63	7.49e-63
piR-cel-8784	493	7	3.64195	0.0813441	-3.87693	DOWN	5.42e-63	8.2e-63
piR-cel-1108	1635	131	12.1204	1.51977	-1.38049	DOWN	6.28e-63	9.5e-63
piR-cel-916	690	23	5.10799	0.263783	-2.64573	DOWN	6.5e-63	9.83e-63
piR-cel-12026	506	8	3.73087	0.0941826	-3.72184	DOWN	7.05e-63	1.07e-62
piR-cel-237	546	11	4.04198	0.127594	-3.37217	DOWN	7.1e-63	1.07e-62
piR-cel-5059	478	6	3.53772	0.0700863	-4.05475	DOWN	8.07e-63	1.22e-62
piR-cel-6684	434	1	3.20875	0.0122069	-6.50039	DOWN	8.33e-63	1.26e-62
piR-cel-7136	782	391	5.79017	4.51556	1.26116	UP	9.34e-63	1.41e-62
piR-cel-10037	794	33	5.86967	0.38155	-2.32744	DOWN	1.44e-62	2.16e-62
piR-cel-12758	490	7	3.62027	0.081528	-3.86813	DOWN	1.57e-62	2.37e-62
piR-cel-2248	543	11	4.02002	0.127794	-3.36422	DOWN	2.02e-62	3.05e-62
piR-cel-3348	426	2	3.16324	0.0238795	-5.47355	DOWN	2.1e-62	3.16e-62
piR-cel-6488	516	9	3.81472	0.104323	-3.58014	DOWN	2.47e-62	3.71e-62
piR-cel-5211	430	1	3.18183	0.0120065	-6.48704	DOWN	2.83e-62	4.25e-62
piR-cel-7584	515	9	3.80795	0.104258	-3.57735	DOWN	3.51e-62	5.28e-62
piR-cel-6311	1037	59	7.69125	0.678382	-1.8744	DOWN	4.98e-62	7.48e-62
piR-cel-2203	716	26	5.30089	0.297301	-2.52222	DOWN	5.91e-62	8.88e-62
piR-cel-5152	242	200	1.79589	2.31391	1.98615	UP	6.02e-62	9.04e-62
piR-cel-18536	159	165	1.17717	1.9346	2.3146	UP	6.14e-62	9.21e-62
piR-cel-6448	614	17	4.56046	0.195891	-2.91347	DOWN	6.67e-62	1e-61
piR-cel-6594	472	6	3.48449	0.070195	-4.03652	DOWN	6.83e-62	1.02e-61
piR-cel-7147	552	12	4.10782	0.141422	-3.2624	DOWN	7.82e-62	1.17e-61
piR-cel-6603	444	4	3.27918	0.0465351	-4.53326	DOWN	8.06e-62	1.21e-61
piR-cel-6525	778	32	5.74413	0.374012	-2.34247	DOWN	8.38e-62	1.25e-61
piR-cel-7676	443	4	3.2799	0.0470159	-4.53001	DOWN	1.15e-61	1.72e-61
piR-cel-9967	443	4	3.28537	0.0472589	-4.53001	DOWN	1.15e-61	1.72e-61
piR-cel-5367	627	338	4.64546	3.91404	1.36972	UP	1.17e-61	1.74e-61
piR-cel-7295	1130	70	8.34804	0.809363	-1.75167	DOWN	1.31e-61	1.96e-61
piR-cel-2241	484	7	3.57816	0.0809351	-3.85035	DOWN	1.33e-61	1.98e-61
piR-cel-1816	1575	125	11.6795	1.45263	-1.39419	DOWN	1.41e-61	2.11e-61
piR-cel-19785	53	112	0.394102	1.31256	3.34059	UP	2.18e-61	3.26e-61
piR-cel-7042	940	49	6.96083	0.563381	-2.00065	DOWN	2.46e-61	3.67e-61
piR-cel-7684	586	15	4.33242	0.176142	-3.02671	DOWN	2.52e-61	3.76e-61
piR-cel-6569	454	5	3.36239	0.0596471	-4.24346	DOWN	2.94e-61	4.38e-61
piR-cel-11394	522	10	3.85817	0.114847	-3.44482	DOWN	3.22e-61	4.79e-61
piR-cel-7020	164	166	1.21398	1.9173	2.27865	UP	3.57e-61	5.31e-61
piR-cel-17195	23	94	0.170749	1.09906	4.29218	UP	3.63e-61	5.4e-61
piR-cel-17231	33	100	0.24438	1.16696	3.86062	UP	3.88e-61	5.77e-61
piR-cel-6059	666	22	4.93277	0.255863	-2.65879	DOWN	4.2e-61	6.24e-61
piR-cel-6162	547	12	4.04922	0.138021	-3.24928	DOWN	4.42e-61	6.56e-61
piR-cel-10717	547	12	4.05207	0.140284	-3.24928	DOWN	4.42e-61	6.56e-61
piR-cel-2028	572	14	4.24015	0.160683	-3.09136	DOWN	4.55e-61	6.76e-61
piR-cel-4411	810	396	5.99838	4.59911	1.22874	UP	4.58e-61	6.79e-61
piR-cel-4305	534	11	3.95354	0.126921	-3.34011	DOWN	4.66e-61	6.91e-61
piR-cel-10409	507	9	3.75837	0.103026	-3.55476	DOWN	5.88e-61	8.72e-61
piR-cel-5029	416	2	3.07774	0.0236791	-5.43928	DOWN	6.08e-61	9e-61
piR-cel-3644	583	15	4.32348	0.173996	-3.0193	DOWN	6.99e-61	1.03e-60
piR-cel-423	378	250	2.80037	2.89489	1.6647	UP	7.66e-61	1.13e-60
piR-cel-4795	419	1	3.09414	0.0120065	-6.44965	DOWN	8.23e-61	1.22e-60
piR-cel-4562	519	10	3.84484	0.115107	-3.4365	DOWN	9.2e-61	1.36e-60
piR-cel-8191	505	9	3.72066	0.103958	-3.54906	DOWN	1.19e-60	1.76e-60
piR-cel-6173	748	30	5.54534	0.351485	-2.37885	DOWN	1.5e-60	2.21e-60
piR-cel-23591	155	161	1.15921	1.89737	2.31595	UP	1.6e-60	2.36e-60
piR-cel-14352	504	9	3.73063	0.105538	-3.5462	DOWN	1.69e-60	2.5e-60
piR-cel-8718	449	5	3.33021	0.057749	-4.22749	DOWN	1.74e-60	2.57e-60
piR-cel-18491	543	12	4.02424	0.138751	-3.23869	DOWN	1.76e-60	2.6e-60
piR-cel-4617	412	2	3.04587	0.0240869	-5.42534	DOWN	2.34e-60	3.45e-60
piR-cel-6853	567	14	4.20176	0.161142	-3.07869	DOWN	2.51e-60	3.7e-60
piR-cel-610	1075	65	7.94818	0.752462	-1.7866	DOWN	2.81e-60	4.13e-60
[truncated: 6,195 more rows]
