# Supplementary material for: piRNAs Regulated by Mitochondria Variation Linked With Reproduction and Aging in Caenorhabditis elegans
Source: Front Genet. 2020 Mar 25;11:190. doi: 10.3389/fgene.2020.00190 (PMC7111505; doi:10.3389/fgene.2020.00190)
Supplement: Supplementary file 3 [file Data_Sheet_3.xls]

## Sheet: Table S3
Table S3: Predicted piRNA targets.
piRNA	targets (transcript ID)	mRNA/lncRNA
piR-cel-3593	NM_001025788.1	mRNA
piR-cel-12319	NM_001025801.3	mRNA
piR-cel-4132	NM_001025812.3	mRNA
piR-cel-5483	NM_001025812.3	mRNA
piR-cel-15705	NM_001025813.1	mRNA
piR-cel-16735	NM_001025813.1	mRNA
piR-cel-26971	NM_001025813.1	mRNA
piR-cel-558	NM_001025813.1	mRNA
piR-cel-16735	NM_001025814.2	mRNA
piR-cel-26971	NM_001025814.2	mRNA
piR-cel-558	NM_001025814.2	mRNA
piR-cel-15705	NM_001025817.2	mRNA
piR-cel-16735	NM_001025817.2	mRNA
piR-cel-26971	NM_001025817.2	mRNA
piR-cel-558	NM_001025817.2	mRNA
piR-cel-15705	NM_001025818.1	mRNA
piR-cel-16735	NM_001025818.1	mRNA
piR-cel-26971	NM_001025818.1	mRNA
piR-cel-558	NM_001025818.1	mRNA
piR-cel-15705	NM_001025819.1	mRNA
piR-cel-16735	NM_001025819.1	mRNA
piR-cel-26971	NM_001025819.1	mRNA
piR-cel-558	NM_001025819.1	mRNA
piR-cel-2087	NM_001025825.3	mRNA
piR-cel-3328	NM_001025825.3	mRNA
piR-cel-8916	NM_001025825.3	mRNA
piR-cel-16551	NM_001025827.4	mRNA
piR-cel-16551	NM_001025828.4	mRNA
piR-cel-8762	NM_001025833.6	mRNA
piR-cel-8762	NM_001025834.4	mRNA
piR-cel-10692	NM_001025852.4	mRNA
piR-cel-10692	NM_001025853.4	mRNA
piR-cel-10692	NM_001025854.3	mRNA
piR-cel-12885	NM_001025858.2	mRNA
piR-cel-2041	NM_001025876.3	mRNA
piR-cel-2551	NM_001025879.3	mRNA
piR-cel-9780	NM_001025882.2	mRNA
piR-cel-9780	NM_001025883.3	mRNA
piR-cel-20916	NM_001025884.4	mRNA
piR-cel-20916	NM_001025885.2	mRNA
piR-cel-15923	NM_001025905.3	mRNA
piR-cel-15923	NM_001025906.3	mRNA
piR-cel-12063	NM_001025910.4	mRNA
piR-cel-5921	NM_001025910.4	mRNA
piR-cel-6779	NM_001025910.4	mRNA
piR-cel-15704	NM_001025916.3	mRNA
piR-cel-2015	NM_001025916.3	mRNA
piR-cel-728	NM_001025918.4	mRNA
piR-cel-728	NM_001025919.3	mRNA
piR-cel-2015	NM_001025935.2	mRNA
piR-cel-2015	NM_001025936.3	mRNA
piR-cel-6657	NM_001025942.1	mRNA
piR-cel-6657	NM_001025943.1	mRNA
piR-cel-803	NM_001025954.4	mRNA
piR-cel-803	NM_001025955.3	mRNA
piR-cel-12850	NM_001025957.3	mRNA
piR-cel-9290	NM_001025957.3	mRNA
piR-cel-829	NM_001025967.1	mRNA
piR-cel-2389	NM_001025974.5	mRNA
piR-cel-4663	NM_001025978.2	mRNA
piR-cel-16746	NM_001026007.3	mRNA
piR-cel-16551	NM_001026017.3	mRNA
piR-cel-9103	NM_001026017.3	mRNA
piR-cel-9103	NM_001026023.2	mRNA
piR-cel-9103	NM_001026024.2	mRNA
piR-cel-1263	NM_001026059.2	mRNA
piR-cel-459	NM_001026059.2	mRNA
piR-cel-803	NM_001026059.2	mRNA
piR-cel-459	NM_001026060.2	mRNA
piR-cel-803	NM_001026060.2	mRNA
piR-cel-5577	NM_001026067.4	mRNA
piR-cel-5577	NM_001026068.3	mRNA
piR-cel-3328	NM_001026069.5	mRNA
piR-cel-1413	NM_001026075.2	mRNA
piR-cel-1413	NM_001026076.2	mRNA
piR-cel-5156	NM_001026077.4	mRNA
piR-cel-17911	NM_001026092.4	mRNA
piR-cel-3477	NM_001026097.3	mRNA
piR-cel-9103	NM_001026097.3	mRNA
piR-cel-6059	NM_001026098.3	mRNA
piR-cel-15664	NM_001026105.2	mRNA
piR-cel-15664	NM_001026106.1	mRNA
piR-cel-16956	NM_001026124.2	mRNA
piR-cel-803	NM_001026124.2	mRNA
piR-cel-16956	NM_001026125.1	mRNA
piR-cel-803	NM_001026125.1	mRNA
piR-cel-251	NM_001026129.6	mRNA
piR-cel-251	NM_001026130.5	mRNA
piR-cel-10893	NM_001026152.3	mRNA
piR-cel-10893	NM_001026153.2	mRNA
piR-cel-3	NM_001026165.4	mRNA
piR-cel-3	NM_001026166.3	mRNA
piR-cel-3000	NM_001026168.3	mRNA
piR-cel-5205	NM_001026175.3	mRNA
piR-cel-5205	NM_001026176.2	mRNA
piR-cel-5622	NM_001026196.4	mRNA
piR-cel-10692	NM_001026203.1	mRNA
piR-cel-803	NM_001026217.3	mRNA
piR-cel-803	NM_001026219.3	mRNA
piR-cel-17911	NM_001026233.5	mRNA
piR-cel-4591	NM_001026236.3	mRNA
piR-cel-4591	NM_001026237.4	mRNA
piR-cel-4591	NM_001026238.4	mRNA
piR-cel-4591	NM_001026239.4	mRNA
piR-cel-67	NM_001026262.5	mRNA
piR-cel-9342	NM_001026262.5	mRNA
piR-cel-67	NM_001026263.2	mRNA
piR-cel-9342	NM_001026263.2	mRNA
piR-cel-15923	NM_001026269.2	mRNA
piR-cel-16344	NM_001026269.2	mRNA
piR-cel-6581	NM_001026269.2	mRNA
piR-cel-803	NM_001026269.2	mRNA
piR-cel-15923	NM_001026270.3	mRNA
piR-cel-16344	NM_001026270.3	mRNA
piR-cel-803	NM_001026270.3	mRNA
piR-cel-6014	NM_001026271.3	mRNA
piR-cel-17911	NM_001026280.3	mRNA
piR-cel-12885	NM_001026292.3	mRNA
piR-cel-371	NM_001026325.1	mRNA
piR-cel-461	NM_001026325.1	mRNA
piR-cel-371	NM_001026326.1	mRNA
piR-cel-461	NM_001026326.1	mRNA
piR-cel-16470	NM_001026341.2	mRNA
piR-cel-11385	NM_001026347.2	mRNA
piR-cel-12313	NM_001026350.4	mRNA
piR-cel-3882	NM_001026350.4	mRNA
piR-cel-1712	NM_001026388.4	mRNA
piR-cel-2015	NM_001026388.4	mRNA
piR-cel-6637	NM_001026388.4	mRNA
piR-cel-10599	NM_001026391.2	mRNA
piR-cel-15941	NM_001026393.2	mRNA
piR-cel-11099	NM_001026404.5	mRNA
piR-cel-2014	NM_001026410.3	mRNA
piR-cel-6637	NM_001026413.3	mRNA
piR-cel-6637	NM_001026414.3	mRNA
piR-cel-3476	NM_001026468.5	mRNA
piR-cel-3476	NM_001026469.5	mRNA
piR-cel-11237	NM_001026478.3	mRNA
piR-cel-6637	NM_001026478.3	mRNA
piR-cel-11237	NM_001026479.2	mRNA
piR-cel-6637	NM_001026479.2	mRNA
piR-cel-6014	NM_001026495.4	mRNA
piR-cel-6354	NM_001026495.4	mRNA
piR-cel-15923	NM_001026517.3	mRNA
piR-cel-1706	NM_001026520.2	mRNA
piR-cel-4964	NM_001026520.2	mRNA
piR-cel-6044	NM_001026520.2	mRNA
piR-cel-8440	NM_001026520.2	mRNA
piR-cel-1706	NM_001026521.2	mRNA
piR-cel-4964	NM_001026521.2	mRNA
piR-cel-6044	NM_001026521.2	mRNA
piR-cel-8440	NM_001026521.2	mRNA
piR-cel-15923	NM_001026531.3	mRNA
piR-cel-3328	NM_001026538.4	mRNA
piR-cel-3328	NM_001026539.3	mRNA
piR-cel-3328	NM_001026540.4	mRNA
piR-cel-3345	NM_001026554.3	mRNA
piR-cel-16344	NM_001026598.4	mRNA
piR-cel-16344	NM_001026599.3	mRNA
piR-cel-6426	NM_001026613.5	mRNA
piR-cel-395	NM_001026617.3	mRNA
piR-cel-395	NM_001026618.3	mRNA
piR-cel-12057	NM_001026622.1	mRNA
piR-cel-3328	NM_001026627.5	mRNA
piR-cel-6657	NM_001026627.5	mRNA
piR-cel-5967	NM_001026642.2	mRNA
piR-cel-3328	NM_001026647.3	mRNA
piR-cel-16956	NM_001026658.1	mRNA
piR-cel-9312	NM_001026660.3	mRNA
piR-cel-4663	NM_001026664.4	mRNA
piR-cel-5837	NM_001026671.3	mRNA
piR-cel-3333	NM_001026682.2	mRNA
piR-cel-4914	NM_001026683.2	mRNA
piR-cel-803	NM_001026683.2	mRNA
piR-cel-4914	NM_001026684.3	mRNA
piR-cel-803	NM_001026684.3	mRNA
piR-cel-3333	NM_001026685.1	mRNA
piR-cel-3333	NM_001026686.3	mRNA
piR-cel-4914	NM_001026688.3	mRNA
piR-cel-803	NM_001026688.3	mRNA
piR-cel-3752	NM_001026700.1	mRNA
piR-cel-3752	NM_001026702.1	mRNA
piR-cel-3752	NM_001026703.2	mRNA
piR-cel-3747	NM_001026706.2	mRNA
piR-cel-3747	NM_001026707.2	mRNA
piR-cel-1106	NM_001026713.2	mRNA
piR-cel-5622	NM_001026720.1	mRNA
piR-cel-3225	NM_001026736.4	mRNA
piR-cel-3225	NM_001026737.3	mRNA
piR-cel-1643	NM_001026740.4	mRNA
piR-cel-1643	NM_001026741.2	mRNA
piR-cel-2041	NM_001026742.3	mRNA
piR-cel-15923	NM_001026756.1	mRNA
piR-cel-15923	NM_001026757.1	mRNA
piR-cel-15923	NM_001026758.1	mRNA
piR-cel-459	NM_001026769.3	mRNA
piR-cel-459	NM_001026770.3	mRNA
piR-cel-8572	NM_001026777.2	mRNA
piR-cel-8572	NM_001026778.1	mRNA
piR-cel-20916	NM_001026788.5	mRNA
piR-cel-20916	NM_001026789.4	mRNA
piR-cel-20250	NM_001026798.5	mRNA
piR-cel-17911	NM_001026799.1	mRNA
piR-cel-1263	NM_001026806.4	mRNA
piR-cel-20708	NM_001026806.4	mRNA
piR-cel-11385	NM_001026809.3	mRNA
piR-cel-364	NM_001026812.1	mRNA
piR-cel-6426	NM_001026816.3	mRNA
piR-cel-9514	NM_001026843.3	mRNA
piR-cel-10599	NM_001026844.1	mRNA
piR-cel-1263	NM_001026848.4	mRNA
piR-cel-1263	NM_001026849.1	mRNA
piR-cel-12057	NM_001026859.2	mRNA
piR-cel-12057	NM_001026860.4	mRNA
piR-cel-12057	NM_001026861.4	mRNA
piR-cel-6078	NM_001026867.3	mRNA
piR-cel-6163	NM_001026867.3	mRNA
piR-cel-6078	NM_001026868.3	mRNA
piR-cel-395	NM_001026879.1	mRNA
piR-cel-4558	NM_001026883.1	mRNA
piR-cel-4558	NM_001026884.2	mRNA
piR-cel-15587	NM_001026897.3	mRNA
piR-cel-803	NM_001026907.2	mRNA
piR-cel-15704	NM_001026926.2	mRNA
piR-cel-15704	NM_001026927.2	mRNA
piR-cel-11665	NM_001026929.2	mRNA
piR-cel-11665	NM_001026930.2	mRNA
piR-cel-11665	NM_001026931.3	mRNA
piR-cel-11665	NM_001026932.2	mRNA
piR-cel-15587	NM_001026946.3	mRNA
piR-cel-3585	NM_001026946.3	mRNA
piR-cel-8429	NM_001026946.3	mRNA
piR-cel-16344	NM_001026949.3	mRNA
piR-cel-16344	NM_001026950.3	mRNA
piR-cel-979	NM_001026956.3	mRNA
piR-cel-979	NM_001026957.5	mRNA
piR-cel-9514	NM_001026966.3	mRNA
piR-cel-9514	NM_001026967.3	mRNA
piR-cel-20250	NM_001027002.2	mRNA
piR-cel-20250	NM_001027003.3	mRNA
piR-cel-3255	NM_001027005.3	mRNA
piR-cel-3328	NM_001027005.3	mRNA
piR-cel-3255	NM_001027006.4	mRNA
piR-cel-3328	NM_001027006.4	mRNA
piR-cel-3869	NM_001027007.2	mRNA
piR-cel-3265	NM_001027037.2	mRNA
piR-cel-3265	NM_001027038.2	mRNA
piR-cel-4295	NM_001027038.2	mRNA
piR-cel-5921	NM_001027047.3	mRNA
piR-cel-5921	NM_001027048.3	mRNA
piR-cel-10599	NM_001027054.2	mRNA
piR-cel-1685	NM_001027062.2	mRNA
piR-cel-1685	NM_001027063.1	mRNA
piR-cel-3328	NM_001027064.3	mRNA
piR-cel-12319	NM_001027083.1	mRNA
piR-cel-16735	NM_001027088.4	mRNA
piR-cel-16735	NM_001027089.5	mRNA
piR-cel-18023	NM_001027096.1	mRNA
piR-cel-18023	NM_001027097.6	mRNA
piR-cel-2015	NM_001027101.3	mRNA
piR-cel-2015	NM_001027102.3	mRNA
piR-cel-3255	NM_001027124.4	mRNA
piR-cel-15704	NM_001027133.6	mRNA
piR-cel-6018	NM_001027133.6	mRNA
piR-cel-10550	NM_001027140.2	mRNA
piR-cel-11099	NM_001027145.2	mRNA
piR-cel-3328	NM_001027145.2	mRNA
piR-cel-8429	NM_001027145.2	mRNA
piR-cel-11099	NM_001027146.2	mRNA
piR-cel-3328	NM_001027146.2	mRNA
piR-cel-8429	NM_001027146.2	mRNA
piR-cel-11099	NM_001027147.2	mRNA
piR-cel-3328	NM_001027147.2	mRNA
piR-cel-8429	NM_001027147.2	mRNA
piR-cel-5483	NM_001027149.3	mRNA
piR-cel-9858	NM_001027152.2	mRNA
piR-cel-3225	NM_001027153.3	mRNA
piR-cel-9858	NM_001027153.3	mRNA
piR-cel-9780	NM_001027155.4	mRNA
piR-cel-5577	NM_001027181.3	mRNA
piR-cel-20250	NM_001027192.3	mRNA
piR-cel-20250	NM_001027193.2	mRNA
piR-cel-15941	NM_001027199.4	mRNA
piR-cel-2263	NM_001027199.4	mRNA
piR-cel-16002	NM_001027221.1	mRNA
piR-cel-3225	NM_001027229.4	mRNA
piR-cel-803	NM_001027231.3	mRNA
piR-cel-803	NM_001027232.2	mRNA
piR-cel-1802	NM_001027235.1	mRNA
piR-cel-11385	NM_001027241.1	mRNA
piR-cel-6637	NM_001027245.5	mRNA
piR-cel-6637	NM_001027246.3	mRNA
piR-cel-15704	NM_001027250.3	mRNA
piR-cel-8957	NM_001027257.3	mRNA
piR-cel-8957	NM_001027258.3	mRNA
piR-cel-803	NM_001027262.2	mRNA
piR-cel-15923	NM_001027263.4	mRNA
piR-cel-3593	NM_001027263.4	mRNA
piR-cel-979	NM_001027263.4	mRNA
piR-cel-15923	NM_001027264.4	mRNA
piR-cel-3593	NM_001027264.4	mRNA
piR-cel-979	NM_001027264.4	mRNA
piR-cel-12313	NM_001027279.3	mRNA
piR-cel-3924	NM_001027279.3	mRNA
piR-cel-4575	NM_001027279.3	mRNA
piR-cel-15907	NM_001027281.1	mRNA
piR-cel-4295	NM_001027289.1	mRNA
piR-cel-12978	NM_001027296.3	mRNA
piR-cel-12978	NM_001027297.2	mRNA
piR-cel-3328	NM_001027298.5	mRNA
piR-cel-9177	NM_001027302.5	mRNA
piR-cel-12978	NM_001027308.6	mRNA
piR-cel-6044	NM_001027315.4	mRNA
piR-cel-9780	NM_001027317.5	mRNA
piR-cel-3328	NM_001027333.3	mRNA
piR-cel-8916	NM_001027334.2	mRNA
piR-cel-8916	NM_001027335.3	mRNA
piR-cel-8916	NM_001027336.3	mRNA
piR-cel-4552	NM_001027337.2	mRNA
piR-cel-6150	NM_001027354.3	mRNA
piR-cel-6779	NM_001027368.3	mRNA
piR-cel-6779	NM_001027369.3	mRNA
piR-cel-8916	NM_001027391.6	mRNA
piR-cel-8916	NM_001027392.5	mRNA
piR-cel-16735	NM_001027405.3	mRNA
piR-cel-16735	NM_001027406.3	mRNA
piR-cel-16735	NM_001027407.3	mRNA
piR-cel-16735	NM_001027408.3	mRNA
piR-cel-12057	NM_001027409.3	mRNA
piR-cel-4914	NM_001027409.3	mRNA
piR-cel-12057	NM_001027410.3	mRNA
piR-cel-4914	NM_001027410.3	mRNA
piR-cel-371	NM_001027431.3	mRNA
piR-cel-9263	NM_001027436.2	mRNA
piR-cel-11385	NM_001027440.3	mRNA
piR-cel-5483	NM_001027440.3	mRNA
piR-cel-9780	NM_001027440.3	mRNA
piR-cel-9103	NM_001027452.2	mRNA
piR-cel-12313	NM_001027460.1	mRNA
piR-cel-6700	NM_001027460.1	mRNA
piR-cel-4423	NM_001027461.3	mRNA
piR-cel-20708	NM_001027464.3	mRNA
piR-cel-15587	NM_001027466.4	mRNA
piR-cel-12057	NM_001027469.2	mRNA
piR-cel-4914	NM_001027469.2	mRNA
piR-cel-6637	NM_001027469.2	mRNA
piR-cel-12057	NM_001027470.2	mRNA
piR-cel-4914	NM_001027470.2	mRNA
piR-cel-16956	NM_001027472.3	mRNA
piR-cel-6637	NM_001027473.2	mRNA
piR-cel-6637	NM_001027474.2	mRNA
piR-cel-6637	NM_001027475.2	mRNA
piR-cel-16557	NM_001027485.2	mRNA
piR-cel-16557	NM_001027486.3	mRNA
piR-cel-12057	NM_001027491.4	mRNA
piR-cel-16735	NM_001027491.4	mRNA
piR-cel-20708	NM_001027491.4	mRNA
piR-cel-767	NM_001027491.4	mRNA
piR-cel-12057	NM_001027492.4	mRNA
piR-cel-16735	NM_001027492.4	mRNA
piR-cel-20708	NM_001027492.4	mRNA
piR-cel-767	NM_001027492.4	mRNA
piR-cel-20708	NM_001027497.3	mRNA
piR-cel-4132	NM_001027503.3	mRNA
piR-cel-4663	NM_001027503.3	mRNA
piR-cel-4132	NM_001027504.2	mRNA
piR-cel-4663	NM_001027504.2	mRNA
piR-cel-768	NM_001027515.4	mRNA
piR-cel-768	NM_001027516.1	mRNA
piR-cel-2064	NM_001027524.5	mRNA
piR-cel-3585	NM_001027524.5	mRNA
piR-cel-2064	NM_001027525.3	mRNA
piR-cel-3585	NM_001027525.3	mRNA
piR-cel-13872	NM_001027532.3	mRNA
piR-cel-4132	NM_001027537.3	mRNA
piR-cel-6637	NM_001027545.2	mRNA
piR-cel-21285	NM_001027552.3	mRNA
piR-cel-3752	NM_001027552.3	mRNA
piR-cel-4575	NM_001027552.3	mRNA
piR-cel-11385	NM_001027564.3	mRNA
piR-cel-8429	NM_001027583.2	mRNA
piR-cel-1263	NM_001027584.3	mRNA
piR-cel-1263	NM_001027585.3	mRNA
piR-cel-2389	NM_001027587.4	mRNA
piR-cel-2389	NM_001027588.4	mRNA
piR-cel-2790	NM_001027591.4	mRNA
piR-cel-2790	NM_001027592.4	mRNA
piR-cel-8916	NM_001027596.2	mRNA
piR-cel-15587	NM_001027598.2	mRNA
piR-cel-15923	NM_001027598.2	mRNA
piR-cel-3328	NM_001027598.2	mRNA
piR-cel-6779	NM_001027606.3	mRNA
piR-cel-6779	NM_001027607.3	mRNA
piR-cel-4423	NM_001027634.2	mRNA
piR-cel-6637	NM_001027640.3	mRNA
piR-cel-3654	NM_001027641.3	mRNA
piR-cel-15923	NM_001027648.1	mRNA
piR-cel-2359	NM_001027665.2	mRNA
piR-cel-6426	NM_001027665.2	mRNA
piR-cel-2359	NM_001027666.3	mRNA
piR-cel-2359	NM_001027667.2	mRNA
piR-cel-16241	NM_001027680.4	mRNA
piR-cel-558	NM_001027699.3	mRNA
piR-cel-15587	NM_001027701.2	mRNA
piR-cel-15587	NM_001027702.3	mRNA
piR-cel-16735	NM_001027709.1	mRNA
piR-cel-3225	NM_001027709.1	mRNA
piR-cel-459	NM_001027715.2	mRNA
piR-cel-4914	NM_001027715.2	mRNA
piR-cel-459	NM_001027716.1	mRNA
piR-cel-4914	NM_001027716.1	mRNA
piR-cel-20250	NM_001027717.2	mRNA
piR-cel-20250	NM_001027718.3	mRNA
piR-cel-15704	NM_001027731.3	mRNA
piR-cel-461	NM_001027739.1	mRNA
piR-cel-16551	NM_001027743.3	mRNA
piR-cel-9103	NM_001027743.3	mRNA
piR-cel-16551	NM_001027744.3	mRNA
piR-cel-9103	NM_001027744.3	mRNA
piR-cel-2688	NM_001027748.3	mRNA
piR-cel-2688	NM_001027749.3	mRNA
piR-cel-15923	NM_001027761.4	mRNA
piR-cel-6044	NM_001027785.3	mRNA
piR-cel-4552	NM_001027796.3	mRNA
piR-cel-4552	NM_001027798.1	mRNA
piR-cel-10599	NM_001027799.1	mRNA
piR-cel-1802	NM_001027799.1	mRNA
piR-cel-18023	NM_001027806.1	mRNA
piR-cel-15843	NM_001027822.2	mRNA
piR-cel-15843	NM_001027823.2	mRNA
piR-cel-15664	NM_001027827.3	mRNA
piR-cel-1921	NM_001027854.2	mRNA
piR-cel-16746	NM_001027861.5	mRNA
piR-cel-16746	NM_001027862.3	mRNA
piR-cel-6765	NM_001027868.3	mRNA
piR-cel-1093	NM_001027885.2	mRNA
piR-cel-1093	NM_001027887.3	mRNA
piR-cel-4155	NM_001027894.5	mRNA
piR-cel-22335	NM_001027917.4	mRNA
piR-cel-4547	NM_001027922.3	mRNA
piR-cel-6059	NM_001027922.3	mRNA
piR-cel-803	NM_001027938.4	mRNA
piR-cel-803	NM_001027939.2	mRNA
piR-cel-15587	NM_001027964.3	mRNA
piR-cel-15587	NM_001027965.2	mRNA
piR-cel-15587	NM_001027966.2	mRNA
piR-cel-12891	NM_001027968.2	mRNA
piR-cel-3752	NM_001027974.3	mRNA
piR-cel-9197	NM_001027981.4	mRNA
piR-cel-9197	NM_001027982.3	mRNA
piR-cel-9197	NM_001027983.2	mRNA
piR-cel-9197	NM_001027984.2	mRNA
piR-cel-6014	NM_001027988.4	mRNA
piR-cel-6014	NM_001027989.3	mRNA
piR-cel-8429	NM_001027996.3	mRNA
piR-cel-10599	NM_001027999.3	mRNA
piR-cel-10599	NM_001028000.3	mRNA
piR-cel-10599	NM_001028001.2	mRNA
piR-cel-10599	NM_001028002.2	mRNA
piR-cel-1643	NM_001028014.4	mRNA
piR-cel-4108	NM_001028014.4	mRNA
piR-cel-1643	NM_001028015.3	mRNA
piR-cel-4108	NM_001028015.3	mRNA
piR-cel-1263	NM_001028036.2	mRNA
piR-cel-803	NM_001028036.2	mRNA
piR-cel-1263	NM_001028037.2	mRNA
piR-cel-803	NM_001028037.2	mRNA
piR-cel-10599	NM_001028046.4	mRNA
piR-cel-10599	NM_001028047.5	mRNA
piR-cel-6300	NM_001028052.2	mRNA
piR-cel-2041	NM_001028063.1	mRNA
piR-cel-9603	NM_001028065.2	mRNA
piR-cel-9603	NM_001028066.4	mRNA
piR-cel-371	NM_001028074.3	mRNA
piR-cel-6426	NM_001028077.2	mRNA
piR-cel-6426	NM_001028078.2	mRNA
piR-cel-6637	NM_001028081.2	mRNA
piR-cel-2359	NM_001028103.2	mRNA
piR-cel-6044	NM_001028103.2	mRNA
piR-cel-2359	NM_001028104.5	mRNA
piR-cel-2359	NM_001028105.3	mRNA
piR-cel-6044	NM_001028105.3	mRNA
piR-cel-5813	NM_001028110.2	mRNA
piR-cel-6083	NM_001028110.2	mRNA
piR-cel-5813	NM_001028111.3	mRNA
piR-cel-6083	NM_001028111.3	mRNA
piR-cel-6637	NM_001028113.2	mRNA
piR-cel-6637	NM_001028114.3	mRNA
piR-cel-6637	NM_001028115.3	mRNA
piR-cel-6637	NM_001028116.2	mRNA
piR-cel-4547	NM_001028147.3	mRNA
piR-cel-4547	NM_001028148.3	mRNA
piR-cel-3524	NM_001028152.1	mRNA
piR-cel-15587	NM_001028153.1	mRNA
piR-cel-1334	NM_001028178.3	mRNA
piR-cel-16950	NM_001028178.3	mRNA
piR-cel-1623	NM_001028197.4	mRNA
piR-cel-2257	NM_001028199.2	mRNA
piR-cel-2257	NM_001028200.3	mRNA
piR-cel-459	NM_001028200.3	mRNA
piR-cel-1839	NM_001028206.3	mRNA
piR-cel-6637	NM_001028206.3	mRNA
piR-cel-1839	NM_001028207.2	mRNA
piR-cel-6637	NM_001028207.2	mRNA
piR-cel-1839	NM_001028208.5	mRNA
piR-cel-6637	NM_001028208.5	mRNA
piR-cel-2982	NM_001028213.3	mRNA
piR-cel-10692	NM_001028218.4	mRNA
piR-cel-1508	NM_001028218.4	mRNA
piR-cel-10692	NM_001028219.2	mRNA
piR-cel-1508	NM_001028219.2	mRNA
piR-cel-5433	NM_001028223.3	mRNA
piR-cel-6637	NM_001028224.3	mRNA
piR-cel-3328	NM_001028226.4	mRNA
piR-cel-9197	NM_001028240.3	mRNA
piR-cel-9197	NM_001028241.2	mRNA
piR-cel-9197	NM_001028244.3	mRNA
piR-cel-9197	NM_001028245.3	mRNA
piR-cel-6044	NM_001028249.3	mRNA
piR-cel-6044	NM_001028250.2	mRNA
piR-cel-16745	NM_001028264.4	mRNA
piR-cel-6044	NM_001028317.3	mRNA
piR-cel-6059	NM_001028319.3	mRNA
piR-cel-15843	NM_001028325.2	mRNA
piR-cel-3265	NM_001028325.2	mRNA
piR-cel-3265	NM_001028326.2	mRNA
piR-cel-6018	NM_001028328.2	mRNA
piR-cel-6018	NM_001028329.2	mRNA
piR-cel-2389	NM_001028336.2	mRNA
piR-cel-2389	NM_001028337.4	mRNA
piR-cel-8440	NM_001028345.4	mRNA
piR-cel-8440	NM_001028346.3	mRNA
piR-cel-16956	NM_001028350.4	mRNA
piR-cel-6649	NM_001028350.4	mRNA
piR-cel-16956	NM_001028351.3	mRNA
piR-cel-2464	NM_001028369.3	mRNA
piR-cel-2464	NM_001028370.3	mRNA
piR-cel-20250	NM_001028377.4	mRNA
piR-cel-20250	NM_001028378.4	mRNA
piR-cel-3789	NM_001028379.3	mRNA
piR-cel-2064	NM_001028380.3	mRNA
piR-cel-2087	NM_001028385.4	mRNA
piR-cel-16002	NM_001028391.3	mRNA
piR-cel-15194	NM_001028406.4	mRNA
piR-cel-15194	NM_001028407.3	mRNA
piR-cel-1712	NM_001028411.3	mRNA
piR-cel-3328	NM_001028411.3	mRNA
piR-cel-1712	NM_001028412.2	mRNA
piR-cel-3328	NM_001028412.2	mRNA
piR-cel-15923	NM_001028414.1	mRNA
piR-cel-6354	NM_001028419.3	mRNA
piR-cel-20250	NM_001028453.1	mRNA
piR-cel-20250	NM_001028454.3	mRNA
piR-cel-4108	NM_001028473.3	mRNA
piR-cel-6437	NM_001028473.3	mRNA
piR-cel-3064	NM_001028519.1	mRNA
piR-cel-351	NM_001028547.2	mRNA
piR-cel-10550	NM_001028551.1	mRNA
piR-cel-371	NM_001028561.3	mRNA
piR-cel-767	NM_001028583.2	mRNA
piR-cel-1839	NM_001028587.3	mRNA
piR-cel-1839	NM_001028588.3	mRNA
piR-cel-8762	NM_001028595.1	mRNA
piR-cel-6101	NM_001028613.2	mRNA
piR-cel-6101	NM_001028614.3	mRNA
piR-cel-4558	NM_001028636.3	mRNA
piR-cel-371	NM_001028655.3	mRNA
piR-cel-371	NM_001028656.4	mRNA
piR-cel-3265	NM_001028674.2	mRNA
piR-cel-3477	NM_001028679.3	mRNA
piR-cel-3477	NM_001028680.3	mRNA
piR-cel-8440	NM_001028681.1	mRNA
piR-cel-1093	NM_001028720.3	mRNA
piR-cel-4663	NM_001028720.3	mRNA
piR-cel-803	NM_001028720.3	mRNA
piR-cel-1093	NM_001028721.2	mRNA
piR-cel-1093	NM_001028722.3	mRNA
piR-cel-4663	NM_001028722.3	mRNA
piR-cel-803	NM_001028722.3	mRNA
piR-cel-1093	NM_001028723.2	mRNA
piR-cel-4663	NM_001028723.2	mRNA
piR-cel-803	NM_001028723.2	mRNA
piR-cel-5989	NM_001028724.4	mRNA
piR-cel-3911	NM_001028742.2	mRNA
piR-cel-10692	NM_001028765.3	mRNA
piR-cel-10756	NM_001028798.3	mRNA
piR-cel-10756	NM_001028799.2	mRNA
piR-cel-10756	NM_001028800.4	mRNA
piR-cel-12057	NM_001028841.3	mRNA
piR-cel-4423	NM_001028845.3	mRNA
piR-cel-15941	NM_001028847.2	mRNA
piR-cel-9103	NM_001028847.2	mRNA
piR-cel-15941	NM_001028848.2	mRNA
piR-cel-9103	NM_001028848.2	mRNA
piR-cel-15587	NM_001028881.3	mRNA
piR-cel-6300	NM_001028881.3	mRNA
piR-cel-15587	NM_001028882.3	mRNA
piR-cel-6300	NM_001028882.3	mRNA
piR-cel-3393	NM_001028956.3	mRNA
piR-cel-3393	NM_001028957.3	mRNA
piR-cel-15923	NM_001028960.2	mRNA
piR-cel-9197	NM_001028963.1	mRNA
piR-cel-9103	NM_001028966.2	mRNA
piR-cel-15923	NM_001028998.2	mRNA
piR-cel-15923	NM_001028999.2	mRNA
piR-cel-15923	NM_001029000.1	mRNA
piR-cel-15923	NM_001029001.2	mRNA
piR-cel-10941	NM_001029002.2	mRNA
piR-cel-15923	NM_001029002.2	mRNA
piR-cel-10941	NM_001029003.2	mRNA
piR-cel-15923	NM_001029003.2	mRNA
piR-cel-15923	NM_001029004.3	mRNA
piR-cel-15587	NM_001029030.3	mRNA
piR-cel-522	NM_001029058.2	mRNA
piR-cel-522	NM_001029059.3	mRNA
piR-cel-5483	NM_001029083.2	mRNA
piR-cel-12319	NM_001029095.2	mRNA
piR-cel-4495	NM_001029095.2	mRNA
piR-cel-5483	NM_001029095.2	mRNA
piR-cel-2611	NM_001029108.2	mRNA
piR-cel-172	NM_001029122.3	mRNA
piR-cel-172	NM_001029123.2	mRNA
piR-cel-10048	NM_001029135.3	mRNA
piR-cel-2015	NM_001029135.3	mRNA
piR-cel-9103	NM_001029135.3	mRNA
piR-cel-6850	NM_001029155.1	mRNA
piR-cel-6850	NM_001029156.2	mRNA
piR-cel-316	NM_001029160.2	mRNA
piR-cel-316	NM_001029161.2	mRNA
piR-cel-2425	NM_001029164.1	mRNA
piR-cel-4155	NM_001029164.1	mRNA
piR-cel-2425	NM_001029165.1	mRNA
piR-cel-4155	NM_001029165.1	mRNA
piR-cel-4155	NM_001029168.1	mRNA
piR-cel-2425	NM_001029169.2	mRNA
piR-cel-4155	NM_001029169.2	mRNA
piR-cel-11622	NM_001029172.3	mRNA
piR-cel-11622	NM_001029173.3	mRNA
piR-cel-20708	NM_001029185.2	mRNA
piR-cel-9103	NM_001029194.2	mRNA
piR-cel-9103	NM_001029195.3	mRNA
piR-cel-6059	NM_001029199.4	mRNA
piR-cel-6059	NM_001029200.4	mRNA
piR-cel-2850	NM_001029213.2	mRNA
piR-cel-5921	NM_001029217.3	mRNA
piR-cel-10692	NM_001029230.1	mRNA
piR-cel-12063	NM_001029230.1	mRNA
piR-cel-12695	NM_001029230.1	mRNA
piR-cel-10692	NM_001029231.1	mRNA
piR-cel-12063	NM_001029231.1	mRNA
piR-cel-10692	NM_001029232.1	mRNA
piR-cel-12063	NM_001029232.1	mRNA
piR-cel-12695	NM_001029232.1	mRNA
piR-cel-15704	NM_001029245.3	mRNA
piR-cel-9103	NM_001029266.5	mRNA
piR-cel-9103	NM_001029267.4	mRNA
piR-cel-6354	NM_001029268.3	mRNA
piR-cel-15923	NM_001029282.3	mRNA
piR-cel-9312	NM_001029282.3	mRNA
piR-cel-9312	NM_001029283.3	mRNA
piR-cel-8916	NM_001029287.3	mRNA
piR-cel-8916	NM_001029288.3	mRNA
piR-cel-15923	NM_001029305.3	mRNA
piR-cel-9103	NM_001029305.3	mRNA
piR-cel-2033	NM_001029306.2	mRNA
piR-cel-2033	NM_001029307.2	mRNA
piR-cel-10215	NM_001029325.2	mRNA
piR-cel-3000	NM_001029325.2	mRNA
piR-cel-4663	NM_001029325.2	mRNA
piR-cel-5483	NM_001029325.2	mRNA
piR-cel-578	NM_001029325.2	mRNA
piR-cel-6491	NM_001029325.2	mRNA
piR-cel-10215	NM_001029326.2	mRNA
piR-cel-3000	NM_001029326.2	mRNA
piR-cel-4663	NM_001029326.2	mRNA
piR-cel-5483	NM_001029326.2	mRNA
piR-cel-578	NM_001029326.2	mRNA
piR-cel-6491	NM_001029326.2	mRNA
piR-cel-10215	NM_001029327.2	mRNA
piR-cel-3000	NM_001029327.2	mRNA
piR-cel-4663	NM_001029327.2	mRNA
piR-cel-5483	NM_001029327.2	mRNA
piR-cel-578	NM_001029327.2	mRNA
piR-cel-6491	NM_001029327.2	mRNA
piR-cel-2014	NM_001029329.4	mRNA
piR-cel-251	NM_001029343.2	mRNA
piR-cel-12885	NM_001029356.2	mRNA
piR-cel-12885	NM_001029357.4	mRNA
piR-cel-12885	NM_001029358.3	mRNA
piR-cel-803	NM_001029371.3	mRNA
piR-cel-12063	NM_001029382.2	mRNA
piR-cel-803	NM_001029404.3	mRNA
piR-cel-13872	NM_001029411.1	mRNA
piR-cel-4914	NM_001029411.1	mRNA
piR-cel-1643	NM_001029416.2	mRNA
piR-cel-20916	NM_001029416.2	mRNA
piR-cel-488	NM_001029416.2	mRNA
piR-cel-6779	NM_001029416.2	mRNA
piR-cel-488	NM_001029417.2	mRNA
piR-cel-6779	NM_001029417.2	mRNA
piR-cel-3882	NM_001029433.3	mRNA
piR-cel-3882	NM_001029434.2	mRNA
piR-cel-12063	NM_001029443.4	mRNA
piR-cel-2087	NM_001029444.1	mRNA
piR-cel-2087	NM_001029445.1	mRNA
piR-cel-1712	NM_001029454.4	mRNA
piR-cel-4108	NM_001029468.2	mRNA
piR-cel-4108	NM_001029469.2	mRNA
piR-cel-4108	NM_001029470.2	mRNA
piR-cel-4108	NM_001029471.1	mRNA
piR-cel-4108	NM_001029472.2	mRNA
piR-cel-3255	NM_001029535.2	mRNA
piR-cel-4914	NM_001029536.2	mRNA
piR-cel-4914	NM_001029537.3	mRNA
piR-cel-989	NM_001029540.3	mRNA
piR-cel-989	NM_001029541.4	mRNA
piR-cel-16735	NM_001029543.2	mRNA
piR-cel-16735	NM_001029544.3	mRNA
piR-cel-3328	NM_001029549.2	mRNA
piR-cel-3328	NM_001029550.2	mRNA
piR-cel-4663	NM_001029552.2	mRNA
piR-cel-4663	NM_001029553.5	mRNA
piR-cel-4663	NM_001029554.4	mRNA
piR-cel-4663	NM_001029555.4	mRNA
piR-cel-15923	NM_001029557.2	mRNA
piR-cel-15923	NM_001029558.2	mRNA
piR-cel-15704	NM_001029567.1	mRNA
piR-cel-1263	NM_001029569.2	mRNA
piR-cel-6044	NM_001029569.2	mRNA
piR-cel-1263	NM_001029570.2	mRNA
piR-cel-6044	NM_001029570.2	mRNA
piR-cel-20708	NM_001029571.2	mRNA
piR-cel-20708	NM_001029572.2	mRNA
piR-cel-13433	NM_001029574.2	mRNA
piR-cel-10692	NM_001029579.1	mRNA
piR-cel-10692	NM_001029580.4	mRNA
piR-cel-6637	NM_001029616.4	mRNA
piR-cel-6637	NM_001029617.2	mRNA
piR-cel-27269	NM_001029618.4	mRNA
piR-cel-3747	NM_001029618.4	mRNA
piR-cel-5156	NM_001029618.4	mRNA
piR-cel-27269	NM_001029619.5	mRNA
piR-cel-3747	NM_001029619.5	mRNA
piR-cel-5156	NM_001029619.5	mRNA
piR-cel-2087	NM_001029648.3	mRNA
piR-cel-4552	NM_001029648.3	mRNA
piR-cel-2087	NM_001029649.3	mRNA
piR-cel-803	NM_001029658.5	mRNA
piR-cel-1508	NM_001029659.4	mRNA
piR-cel-1508	NM_001029660.3	mRNA
piR-cel-21285	NM_001029661.3	mRNA
piR-cel-6581	NM_001029661.3	mRNA
piR-cel-1508	NM_001029668.2	mRNA
piR-cel-3340	NM_001029668.2	mRNA
piR-cel-765	NM_001029668.2	mRNA
piR-cel-8440	NM_001029668.2	mRNA
piR-cel-1508	NM_001029669.1	mRNA
piR-cel-3340	NM_001029669.1	mRNA
piR-cel-6059	NM_001029669.1	mRNA
piR-cel-765	NM_001029669.1	mRNA
piR-cel-8440	NM_001029669.1	mRNA
piR-cel-3667	NM_001029675.2	mRNA
piR-cel-3667	NM_001029676.3	mRNA
piR-cel-1263	NM_001029697.3	mRNA
piR-cel-2577	NM_001029697.3	mRNA
piR-cel-12885	NM_001029700.2	mRNA
piR-cel-1263	NM_001029713.3	mRNA
piR-cel-15923	NM_001029730.3	mRNA
piR-cel-3328	NM_001029733.2	mRNA
piR-cel-3654	NM_001029733.2	mRNA
piR-cel-13872	NM_001029734.1	mRNA
piR-cel-3328	NM_001029734.1	mRNA
piR-cel-767	NM_001029745.1	mRNA
piR-cel-6581	NM_001029772.4	mRNA
piR-cel-5967	NM_001029782.2	mRNA
piR-cel-15923	NM_001029794.1	mRNA
piR-cel-2263	NM_001029795.2	mRNA
piR-cel-3328	NM_001029795.2	mRNA
piR-cel-14189	NM_001029800.2	mRNA
piR-cel-23070	NM_001029800.2	mRNA
piR-cel-14189	NM_001029801.3	mRNA
piR-cel-23070	NM_001029801.3	mRNA
piR-cel-14189	NM_001029802.3	mRNA
piR-cel-23070	NM_001029802.3	mRNA
piR-cel-14189	NM_001029803.3	mRNA
piR-cel-23070	NM_001029803.3	mRNA
piR-cel-12063	NM_001029819.3	mRNA
piR-cel-1802	NM_001029819.3	mRNA
piR-cel-6101	NM_001029819.3	mRNA
piR-cel-803	NM_001029819.3	mRNA
piR-cel-9780	NM_001029819.3	mRNA
piR-cel-8916	NM_001029827.3	mRNA
piR-cel-8916	NM_001029828.2	mRNA
piR-cel-4591	NM_001030056.1	mRNA
piR-cel-4591	NM_001030057.3	mRNA
piR-cel-21285	NM_001037886.2	mRNA
piR-cel-6018	NM_001037886.2	mRNA
piR-cel-11099	NM_001037894.2	mRNA
piR-cel-15923	NM_001037901.3	mRNA
piR-cel-2614	NM_001037901.3	mRNA
piR-cel-15923	NM_001037902.1	mRNA
piR-cel-3225	NM_001038238.2	mRNA
piR-cel-15923	NM_001038241.3	mRNA
piR-cel-15923	NM_001038242.2	mRNA
piR-cel-5622	NM_001038244.2	mRNA
piR-cel-15923	NM_001038252.2	mRNA
piR-cel-11622	NM_001038268.2	mRNA
piR-cel-11622	NM_001038269.3	mRNA
piR-cel-558	NM_001038287.2	mRNA
piR-cel-558	NM_001038288.4	mRNA
piR-cel-172	NM_001038301.1	mRNA
piR-cel-803	NM_001038304.1	mRNA
piR-cel-803	NM_001038305.1	mRNA
piR-cel-3255	NM_001038306.3	mRNA
piR-cel-3585	NM_001038306.3	mRNA
piR-cel-3255	NM_001038307.3	mRNA
piR-cel-3585	NM_001038307.3	mRNA
piR-cel-803	NM_001038308.2	mRNA
piR-cel-13785	NM_001038313.2	mRNA
piR-cel-11099	NM_001038322.3	mRNA
piR-cel-2688	NM_001038340.2	mRNA
piR-cel-16956	NM_001038343.4	mRNA
piR-cel-3328	NM_001038344.2	mRNA
piR-cel-11099	NM_001038349.2	mRNA
piR-cel-3789	NM_001038368.3	mRNA
piR-cel-3541	NM_001038374.4	mRNA
piR-cel-6765	NM_001038398.2	mRNA
piR-cel-2647	NM_001038404.4	mRNA
piR-cel-1643	NM_001038418.3	mRNA
piR-cel-233	NM_001038424.2	mRNA
piR-cel-16735	NM_001038430.1	mRNA
piR-cel-10692	NM_001038438.1	mRNA
piR-cel-1508	NM_001038455.3	mRNA
piR-cel-1508	NM_001038456.3	mRNA
piR-cel-5483	NM_001038466.3	mRNA
piR-cel-12319	NM_001038489.1	mRNA
piR-cel-4552	NM_001047177.3	mRNA
piR-cel-4552	NM_001047178.1	mRNA
piR-cel-12978	NM_001047182.3	mRNA
piR-cel-12978	NM_001047183.3	mRNA
piR-cel-728	NM_001047184.2	mRNA
piR-cel-6438	NM_001047185.3	mRNA
piR-cel-767	NM_001047185.3	mRNA
piR-cel-10692	NM_001047198.4	mRNA
piR-cel-10692	NM_001047199.2	mRNA
piR-cel-3225	NM_001047206.3	mRNA
piR-cel-3225	NM_001047207.3	mRNA
piR-cel-12319	NM_001047219.3	mRNA
piR-cel-12319	NM_001047220.2	mRNA
piR-cel-12319	NM_001047221.1	mRNA
piR-cel-8440	NM_001047236.2	mRNA
piR-cel-12063	NM_001047249.1	mRNA
piR-cel-5483	NM_001047249.1	mRNA
piR-cel-803	NM_001047249.1	mRNA
piR-cel-9780	NM_001047249.1	mRNA
piR-cel-12063	NM_001047250.1	mRNA
piR-cel-5483	NM_001047250.1	mRNA
piR-cel-803	NM_001047250.1	mRNA
piR-cel-9780	NM_001047250.1	mRNA
piR-cel-3333	NM_001047256.3	mRNA
piR-cel-20250	NM_001047258.1	mRNA
piR-cel-3340	NM_001047258.1	mRNA
piR-cel-9780	NM_001047259.2	mRNA
piR-cel-5483	NM_001047265.4	mRNA
piR-cel-9780	NM_001047265.4	mRNA
piR-cel-5483	NM_001047266.4	mRNA
piR-cel-9780	NM_001047266.4	mRNA
piR-cel-15923	NM_001047280.1	mRNA
piR-cel-6101	NM_001047287.3	mRNA
piR-cel-522	NM_001047294.2	mRNA
piR-cel-522	NM_001047295.2	mRNA
piR-cel-11665	NM_001047301.2	mRNA
piR-cel-3990	NM_001047318.1	mRNA
piR-cel-5920	NM_001047347.2	mRNA
piR-cel-6995	NM_001047347.2	mRNA
piR-cel-5920	NM_001047348.2	mRNA
piR-cel-8572	NM_001047352.2	mRNA
piR-cel-8572	NM_001047353.4	mRNA
piR-cel-14943	NM_001047355.3	mRNA
piR-cel-14943	NM_001047356.3	mRNA
piR-cel-11157	NM_001047366.3	mRNA
piR-cel-5627	NM_001047374.2	mRNA
piR-cel-5627	NM_001047375.1	mRNA
piR-cel-1263	NM_001047379.1	mRNA
piR-cel-5967	NM_001047379.1	mRNA
piR-cel-6437	NM_001047389.1	mRNA
piR-cel-2389	NM_001047390.3	mRNA
piR-cel-9263	NM_001047392.1	mRNA
piR-cel-2041	NM_001047403.4	mRNA
piR-cel-522	NM_001047407.1	mRNA
piR-cel-15664	NM_001047410.4	mRNA
piR-cel-15664	NM_001047411.2	mRNA
piR-cel-2087	NM_001047420.3	mRNA
piR-cel-10692	NM_001047428.3	mRNA
piR-cel-10692	NM_001047429.1	mRNA
piR-cel-17911	NM_001047431.2	mRNA
piR-cel-16735	NM_001047458.4	mRNA
piR-cel-16735	NM_001047459.1	mRNA
piR-cel-16551	NM_001047477.5	mRNA
piR-cel-768	NM_001047477.5	mRNA
piR-cel-16551	NM_001047478.4	mRNA
piR-cel-768	NM_001047478.4	mRNA
piR-cel-1950	NM_001047480.3	mRNA
piR-cel-803	NM_001047485.3	mRNA
piR-cel-803	NM_001047486.2	mRNA
piR-cel-6779	NM_001047500.3	mRNA
piR-cel-6779	NM_001047501.2	mRNA
piR-cel-6779	NM_001047502.2	mRNA
piR-cel-6779	NM_001047503.2	mRNA
piR-cel-2257	NM_001047522.2	mRNA
piR-cel-459	NM_001047522.2	mRNA
piR-cel-459	NM_001047531.1	mRNA
piR-cel-10893	NM_001047533.3	mRNA
piR-cel-15941	NM_001047533.3	mRNA
piR-cel-3275	NM_001047534.3	mRNA
piR-cel-6581	NM_001047542.1	mRNA
piR-cel-6581	NM_001047543.2	mRNA
piR-cel-10893	NM_001047570.3	mRNA
piR-cel-2688	NM_001047570.3	mRNA
piR-cel-16956	NM_001047582.3	mRNA
piR-cel-6649	NM_001047582.3	mRNA
piR-cel-6649	NM_001047583.4	mRNA
piR-cel-3524	NM_001047588.3	mRNA
piR-cel-3328	NM_001047595.2	mRNA
piR-cel-3265	NM_001047602.4	mRNA
piR-cel-3265	NM_001047603.2	mRNA
piR-cel-3218	NM_001047609.2	mRNA
piR-cel-3218	NM_001047610.2	mRNA
piR-cel-3225	NM_001047620.2	mRNA
piR-cel-9858	NM_001047620.2	mRNA
piR-cel-3225	NM_001047621.1	mRNA
piR-cel-9858	NM_001047621.1	mRNA
piR-cel-6907	NM_001047645.1	mRNA
piR-cel-16735	NM_001047653.2	mRNA
piR-cel-1643	NM_001047662.3	mRNA
piR-cel-12057	NM_001047665.3	mRNA
piR-cel-12057	NM_001047666.3	mRNA
piR-cel-4666	NM_001047674.2	mRNA
piR-cel-4666	NM_001047675.1	mRNA
piR-cel-15941	NM_001047680.2	mRNA
piR-cel-9103	NM_001047680.2	mRNA
piR-cel-15587	NM_001047693.2	mRNA
piR-cel-3789	NM_001047697.4	mRNA
piR-cel-6637	NM_001047697.4	mRNA
piR-cel-20916	NM_001047698.2	mRNA
piR-cel-3328	NM_001047698.2	mRNA
piR-cel-4796	NM_001047698.2	mRNA
piR-cel-20916	NM_001047699.4	mRNA
piR-cel-3328	NM_001047699.4	mRNA
piR-cel-4796	NM_001047699.4	mRNA
piR-cel-4552	NM_001047700.2	mRNA
piR-cel-15923	NM_001047705.1	mRNA
piR-cel-10599	NM_001047716.2	mRNA
piR-cel-2041	NM_001047716.2	mRNA
piR-cel-9312	NM_001047716.2	mRNA
piR-cel-979	NM_001047716.2	mRNA
piR-cel-803	NM_001047727.1	mRNA
piR-cel-15923	NM_001047731.2	mRNA
piR-cel-10893	NM_001047736.1	mRNA
piR-cel-15923	NM_001047736.1	mRNA
piR-cel-5932	NM_001047736.1	mRNA
piR-cel-4552	NM_001047747.1	mRNA
piR-cel-461	NM_001047748.3	mRNA
piR-cel-461	NM_001047749.1	mRNA
piR-cel-803	NM_001047754.3	mRNA
piR-cel-15587	NM_001047755.1	mRNA
piR-cel-6101	NM_001047755.1	mRNA
piR-cel-6581	NM_001047759.1	mRNA
piR-cel-16735	NM_001047792.2	mRNA
piR-cel-17911	NM_001047801.2	mRNA
piR-cel-17911	NM_001047802.1	mRNA
piR-cel-17911	NM_001047803.3	mRNA
piR-cel-8572	NM_001047809.3	mRNA
piR-cel-3882	NM_001047822.3	mRNA
piR-cel-3882	NM_001047823.3	mRNA
piR-cel-12057	NM_001047830.2	mRNA
piR-cel-12057	NM_001047831.2	mRNA
piR-cel-15705	NM_001083134.3	mRNA
piR-cel-15705	NM_001083135.3	mRNA
piR-cel-3752	NM_001083137.3	mRNA
piR-cel-12057	NM_001083153.3	mRNA
piR-cel-15587	NM_001083153.3	mRNA
piR-cel-803	NM_001083153.3	mRNA
piR-cel-6078	NM_001083157.2	mRNA
piR-cel-6163	NM_001083157.2	mRNA
piR-cel-9858	NM_001083164.3	mRNA
piR-cel-10692	NM_001083166.2	mRNA
piR-cel-16470	NM_001083166.2	mRNA
piR-cel-11622	NM_001083169.1	mRNA
piR-cel-9103	NM_001083169.1	mRNA
piR-cel-11622	NM_001083170.1	mRNA
piR-cel-9103	NM_001083170.1	mRNA
piR-cel-10692	NM_001083186.1	mRNA
piR-cel-15923	NM_001083186.1	mRNA
piR-cel-15923	NM_001083187.2	mRNA
piR-cel-2041	NM_001083192.2	mRNA
piR-cel-16551	NM_001083218.4	mRNA
piR-cel-768	NM_001083218.4	mRNA
piR-cel-5064	NM_001083219.2	mRNA
piR-cel-6014	NM_001083222.3	mRNA
piR-cel-3654	NM_001083253.3	mRNA
piR-cel-3654	NM_001083254.1	mRNA
piR-cel-3541	NM_001083255.2	mRNA
piR-cel-429	NM_001083263.3	mRNA
piR-cel-429	NM_001083264.3	mRNA
piR-cel-9103	NM_001083264.3	mRNA
piR-cel-803	NM_001083280.2	mRNA
piR-cel-803	NM_001083281.2	mRNA
piR-cel-6581	NM_001083291.2	mRNA
piR-cel-6581	NM_001083292.1	mRNA
piR-cel-5813	NM_001083295.2	mRNA
piR-cel-67	NM_001083298.1	mRNA
piR-cel-67	NM_001083300.2	mRNA
piR-cel-67	NM_001083301.2	mRNA
piR-cel-17911	NM_001083302.1	mRNA
piR-cel-26971	NM_001083307.1	mRNA
piR-cel-8916	NM_001128946.1	mRNA
piR-cel-20250	NM_001128970.2	mRNA
piR-cel-15704	NM_001128973.1	mRNA
piR-cel-2015	NM_001128973.1	mRNA
piR-cel-2249	NM_001128976.1	mRNA
piR-cel-2249	NM_001128977.1	mRNA
piR-cel-803	NM_001128984.2	mRNA
piR-cel-172	NM_001128988.2	mRNA
piR-cel-1106	NM_001128999.1	mRNA
piR-cel-1106	NM_001129000.2	mRNA
piR-cel-12057	NM_001129005.2	mRNA
piR-cel-23070	NM_001129005.2	mRNA
piR-cel-5717	NM_001129005.2	mRNA
piR-cel-11665	NM_001129013.3	mRNA
piR-cel-2033	NM_001129017.2	mRNA
piR-cel-6637	NM_001129018.3	mRNA
piR-cel-6637	NM_001129019.2	mRNA
piR-cel-8962	NM_001129024.2	mRNA
piR-cel-8962	NM_001129025.2	mRNA
piR-cel-9263	NM_001129044.2	mRNA
piR-cel-3328	NM_001129055.2	mRNA
piR-cel-2062	NM_001129059.2	mRNA
piR-cel-2062	NM_001129060.1	mRNA
piR-cel-2015	NM_001129073.2	mRNA
piR-cel-9780	NM_001129073.2	mRNA
piR-cel-8957	NM_001129074.1	mRNA
piR-cel-8957	NM_001129075.2	mRNA
piR-cel-4108	NM_001129083.2	mRNA
piR-cel-10692	NM_001129088.2	mRNA
piR-cel-20250	NM_001129088.2	mRNA
piR-cel-10692	NM_001129095.1	mRNA
piR-cel-3747	NM_001129097.3	mRNA
piR-cel-1263	NM_001129118.2	mRNA
piR-cel-20708	NM_001129118.2	mRNA
piR-cel-2026	NM_001129119.2	mRNA
piR-cel-803	NM_001129124.2	mRNA
piR-cel-803	NM_001129125.1	mRNA
piR-cel-6078	NM_001129126.1	mRNA
piR-cel-6163	NM_001129126.1	mRNA
piR-cel-6078	NM_001129127.2	mRNA
piR-cel-6163	NM_001129127.2	mRNA
piR-cel-6078	NM_001129128.1	mRNA
piR-cel-6163	NM_001129128.1	mRNA
piR-cel-6078	NM_001129129.2	mRNA
piR-cel-6163	NM_001129129.2	mRNA
piR-cel-6637	NM_001129139.1	mRNA
piR-cel-6637	NM_001129141.2	mRNA
piR-cel-10893	NM_001129142.2	mRNA
piR-cel-19085	NM_001129142.2	mRNA
piR-cel-8999	NM_001129142.2	mRNA
piR-cel-5205	NM_001129147.2	mRNA
piR-cel-1106	NM_001129154.3	mRNA
piR-cel-2015	NM_001129155.2	mRNA
piR-cel-3255	NM_001129157.2	mRNA
piR-cel-3255	NM_001129158.2	mRNA
piR-cel-3255	NM_001129159.2	mRNA
piR-cel-3255	NM_001129160.2	mRNA
piR-cel-15941	NM_001129173.2	mRNA
piR-cel-2263	NM_001129173.2	mRNA
piR-cel-12057	NM_001129178.1	mRNA
piR-cel-6044	NM_001129178.1	mRNA
piR-cel-21075	NM_001129179.1	mRNA
piR-cel-21075	NM_001129180.2	mRNA
piR-cel-10692	NM_001129183.2	mRNA
piR-cel-16470	NM_001129183.2	mRNA
piR-cel-4495	NM_001129188.1	mRNA
piR-cel-5343	NM_001129191.2	mRNA
piR-cel-6044	NM_001129193.1	mRNA
piR-cel-8762	NM_001129193.1	mRNA
piR-cel-3225	NM_001129196.2	mRNA
piR-cel-15923	NM_001129214.1	mRNA
piR-cel-1263	NM_001129218.2	mRNA
piR-cel-459	NM_001129218.2	mRNA
piR-cel-803	NM_001129218.2	mRNA
piR-cel-9263	NM_001129224.1	mRNA
piR-cel-5483	NM_001129226.2	mRNA
piR-cel-9197	NM_001129231.2	mRNA
piR-cel-9197	NM_001129232.2	mRNA
piR-cel-6163	NM_001129236.2	mRNA
piR-cel-4495	NM_001129239.2	mRNA
piR-cel-5211	NM_001129239.2	mRNA
piR-cel-6354	NM_001129242.1	mRNA
piR-cel-6354	NM_001129243.1	mRNA
piR-cel-27269	NM_001129259.2	mRNA
piR-cel-16344	NM_001129263.2	mRNA
piR-cel-8440	NM_001129270.2	mRNA
piR-cel-6498	NM_001129277.2	mRNA
piR-cel-67	NM_001129281.2	mRNA
piR-cel-316	NM_001129287.2	mRNA
piR-cel-6059	NM_001129292.2	mRNA
piR-cel-901	NM_001129295.2	mRNA
piR-cel-10692	NM_001129296.2	mRNA
piR-cel-12319	NM_001129296.2	mRNA
piR-cel-27269	NM_001129296.2	mRNA
piR-cel-15587	NM_001129300.2	mRNA
piR-cel-4495	NM_001129303.2	mRNA
piR-cel-6637	NM_001129303.2	mRNA
piR-cel-5064	NM_001129305.1	mRNA
piR-cel-5064	NM_001129306.2	mRNA
piR-cel-1334	NM_001129324.2	mRNA
piR-cel-16950	NM_001129324.2	mRNA
piR-cel-16735	NM_001129339.1	mRNA
piR-cel-8916	NM_001129340.2	mRNA
piR-cel-6051	NM_001129346.1	mRNA
piR-cel-6637	NM_001129353.2	mRNA
piR-cel-6637	NM_001129354.1	mRNA
piR-cel-10599	NM_001129355.1	mRNA
piR-cel-17911	NM_001129361.2	mRNA
piR-cel-13785	NM_001129363.2	mRNA
piR-cel-803	NM_001129363.2	mRNA
piR-cel-3218	NM_001129366.2	mRNA
piR-cel-12319	NM_001129379.1	mRNA
piR-cel-10599	NM_001129381.1	mRNA
piR-cel-1413	NM_001129382.3	mRNA
piR-cel-18023	NM_001129382.3	mRNA
piR-cel-1413	NM_001129383.2	mRNA
piR-cel-18023	NM_001129383.2	mRNA
piR-cel-6491	NM_001129386.2	mRNA
piR-cel-10692	NM_001129391.2	mRNA
piR-cel-5921	NM_001129391.2	mRNA
piR-cel-1802	NM_001129392.2	mRNA
piR-cel-5921	NM_001129392.2	mRNA
piR-cel-3218	NM_001129405.2	mRNA
piR-cel-4108	NM_001129408.1	mRNA
piR-cel-10599	NM_001129409.1	mRNA
piR-cel-803	NM_001129409.1	mRNA
piR-cel-10599	NM_001129410.2	mRNA
piR-cel-10599	NM_001129411.2	mRNA
piR-cel-4547	NM_001129413.3	mRNA
piR-cel-5921	NM_001129454.2	mRNA
piR-cel-3328	NM_001129462.2	mRNA
piR-cel-3911	NM_001129489.2	mRNA
piR-cel-15941	NM_001129495.2	mRNA
piR-cel-9103	NM_001129495.2	mRNA
piR-cel-803	NM_001129501.2	mRNA
piR-cel-558	NM_001129512.1	mRNA
piR-cel-8916	NM_001129523.2	mRNA
piR-cel-67	NM_001129527.2	mRNA
piR-cel-251	NM_001129536.2	mRNA
piR-cel-4295	NM_001129536.2	mRNA
piR-cel-20916	NM_001129538.2	mRNA
piR-cel-3328	NM_001129538.2	mRNA
piR-cel-4796	NM_001129538.2	mRNA
piR-cel-4360	NM_001129539.3	mRNA
piR-cel-461	NM_001129554.2	mRNA
piR-cel-8571	NM_001129562.1	mRNA
piR-cel-15923	NM_001129574.2	mRNA
piR-cel-3203	NM_001129574.2	mRNA
piR-cel-6354	NM_001129574.2	mRNA
piR-cel-15923	NM_001129575.2	mRNA
piR-cel-3203	NM_001129575.2	mRNA
piR-cel-6354	NM_001129575.2	mRNA
piR-cel-5483	NM_001129583.2	mRNA
piR-cel-67	NM_001129594.2	mRNA
piR-cel-2041	NM_001129603.2	mRNA
piR-cel-2041	NM_001129604.2	mRNA
piR-cel-461	NM_001129620.1	mRNA
piR-cel-1839	NM_001129631.2	mRNA
piR-cel-9780	NM_001129632.2	mRNA
piR-cel-3328	NM_001129633.3	mRNA
piR-cel-3328	NM_001129635.2	mRNA
piR-cel-3747	NM_001129639.1	mRNA
piR-cel-15704	NM_001129640.2	mRNA
piR-cel-6637	NM_001129668.1	mRNA
piR-cel-1508	NM_001129670.2	mRNA
piR-cel-989	NM_001129678.1	mRNA
piR-cel-16551	NM_001129689.2	mRNA
piR-cel-14319	NM_001129691.2	mRNA
piR-cel-14319	NM_001129692.1	mRNA
piR-cel-461	NM_001129694.1	mRNA
piR-cel-8834	NM_001129695.1	mRNA
piR-cel-6637	NM_001129701.2	mRNA
piR-cel-6779	NM_001129701.2	mRNA
piR-cel-6637	NM_001129702.1	mRNA
piR-cel-6779	NM_001129702.1	mRNA
piR-cel-12885	NM_001129704.1	mRNA
piR-cel-2026	NM_001129704.1	mRNA
piR-cel-4295	NM_001129704.1	mRNA
piR-cel-4295	NM_001129708.2	mRNA
piR-cel-1508	NM_001129713.2	mRNA
piR-cel-2087	NM_001136277.2	mRNA
piR-cel-3328	NM_001136277.2	mRNA
piR-cel-6101	NM_001136291.2	mRNA
piR-cel-11385	NM_001136307.2	mRNA
piR-cel-371	NM_001136317.2	mRNA
piR-cel-15344	NM_001136318.2	mRNA
piR-cel-11237	NM_001136322.1	mRNA
piR-cel-6637	NM_001136322.1	mRNA
piR-cel-15923	NM_001136324.2	mRNA
piR-cel-6354	NM_001136325.2	mRNA
piR-cel-1263	NM_001136336.2	mRNA
piR-cel-20708	NM_001136336.2	mRNA
piR-cel-14319	NM_001136341.2	mRNA
piR-cel-14319	NM_001136342.2	mRNA
piR-cel-14319	NM_001136343.2	mRNA
piR-cel-14319	NM_001136344.2	mRNA
piR-cel-3265	NM_001136345.2	mRNA
piR-cel-16735	NM_001136347.2	mRNA
piR-cel-16735	NM_001136348.1	mRNA
piR-cel-16735	NM_001136349.1	mRNA
piR-cel-1263	NM_001136361.2	mRNA
piR-cel-989	NM_001136361.2	mRNA
piR-cel-6850	NM_001136363.2	mRNA
piR-cel-11237	NM_001136370.2	mRNA
piR-cel-371	NM_001136387.2	mRNA
piR-cel-3924	NM_001136395.1	mRNA
piR-cel-3328	NM_001136400.2	mRNA
piR-cel-6581	NM_001136408.2	mRNA
piR-cel-3225	NM_001136413.2	mRNA
piR-cel-9858	NM_001136413.2	mRNA
piR-cel-3541	NM_001136418.2	mRNA
piR-cel-4547	NM_001136428.2	mRNA
piR-cel-4878	NM_001136431.2	mRNA
piR-cel-6162	NM_001136432.2	mRNA
piR-cel-11157	NM_001136444.1	mRNA
piR-cel-12885	NM_001136452.2	mRNA
piR-cel-13872	NM_001136453.1	mRNA
piR-cel-4914	NM_001136453.1	mRNA
piR-cel-6637	NM_001136456.2	mRNA
piR-cel-316	NM_001136459.1	mRNA
piR-cel-316	NM_001136460.1	mRNA
piR-cel-3997	NM_001136465.3	mRNA
piR-cel-11237	NM_001261950.1	mRNA
piR-cel-803	NM_001261950.1	mRNA
piR-cel-11237	NM_001261951.1	mRNA
piR-cel-15882	NM_001261951.1	mRNA
piR-cel-803	NM_001261951.1	mRNA
piR-cel-3328	NM_001262110.1	mRNA
piR-cel-9103	NM_001262221.1	mRNA
piR-cel-6657	NM_001262222.1	mRNA
piR-cel-9103	NM_001262222.1	mRNA
piR-cel-14189	NM_001262315.2	mRNA
piR-cel-14189	NM_001262316.2	mRNA
piR-cel-10599	NM_001262367.1	mRNA
piR-cel-9009	NM_001262367.1	mRNA
piR-cel-10599	NM_001262368.1	mRNA
piR-cel-9009	NM_001262368.1	mRNA
piR-cel-12057	NM_001262379.1	mRNA
piR-cel-11099	NM_001262433.1	mRNA
piR-cel-371	NM_001262588.1	mRNA
piR-cel-461	NM_001262588.1	mRNA
piR-cel-4360	NM_001263093.1	mRNA
piR-cel-2389	NM_001263185.1	mRNA
piR-cel-10692	NM_001263250.1	mRNA
piR-cel-15882	NM_001263462.1	mRNA
piR-cel-15882	NM_001263463.1	mRNA
piR-cel-3752	NM_001263573.1	mRNA
piR-cel-6144	NM_001263636.1	mRNA
piR-cel-15704	NM_001263763.1	mRNA
piR-cel-2015	NM_001263763.1	mRNA
piR-cel-15704	NM_001263764.1	mRNA
piR-cel-2015	NM_001263764.1	mRNA
piR-cel-15704	NM_001263765.1	mRNA
piR-cel-2015	NM_001263765.1	mRNA
piR-cel-10599	NM_001263848.1	mRNA
piR-cel-10599	NM_001263849.1	mRNA
piR-cel-3477	NM_001263872.1	mRNA
piR-cel-522	NM_001263872.1	mRNA
piR-cel-3477	NM_001263873.1	mRNA
piR-cel-522	NM_001263873.1	mRNA
piR-cel-14319	NM_001263989.1	mRNA
piR-cel-14319	NM_001263990.1	mRNA
piR-cel-5343	NM_001264004.1	mRNA
piR-cel-18023	NM_001264009.1	mRNA
piR-cel-67	NM_001264079.1	mRNA
piR-cel-24865	NM_001264104.2	mRNA
piR-cel-2359	NM_001264348.1	mRNA
piR-cel-16956	NM_001264441.1	mRNA
piR-cel-16956	NM_001264442.1	mRNA
piR-cel-12057	NM_001264443.1	mRNA
piR-cel-2389	NM_001264443.1	mRNA
piR-cel-11237	NM_001264632.1	mRNA
piR-cel-459	NM_001264632.1	mRNA
piR-cel-6637	NM_001264632.1	mRNA
piR-cel-11237	NM_001264633.1	mRNA
piR-cel-459	NM_001264633.1	mRNA
piR-cel-6637	NM_001264633.1	mRNA
piR-cel-803	NM_001264657.1	mRNA
piR-cel-803	NM_001264658.1	mRNA
piR-cel-803	NM_001264659.1	mRNA
piR-cel-12057	NM_001264705.1	mRNA
piR-cel-15587	NM_001264705.1	mRNA
piR-cel-803	NM_001264705.1	mRNA
piR-cel-15923	NM_001264738.1	mRNA
piR-cel-16344	NM_001264738.1	mRNA
piR-cel-6581	NM_001264738.1	mRNA
piR-cel-803	NM_001264738.1	mRNA
piR-cel-11237	NM_001265156.1	mRNA
piR-cel-4914	NM_001265156.1	mRNA
piR-cel-4914	NM_001265157.1	mRNA
piR-cel-4914	NM_001265158.1	mRNA
piR-cel-1712	NM_001265159.2	mRNA
piR-cel-6657	NM_001265159.2	mRNA
piR-cel-5343	NM_001265163.1	mRNA
piR-cel-6765	NM_001265225.1	mRNA
piR-cel-6765	NM_001265226.1	mRNA
piR-cel-803	NM_001265239.1	mRNA
piR-cel-3524	NM_001265318.1	mRNA
piR-cel-3654	NM_001265442.1	mRNA
piR-cel-3654	NM_001265443.1	mRNA
piR-cel-15923	NM_001267076.1	mRNA
piR-cel-6144	NM_001267076.1	mRNA
piR-cel-12319	NM_001267088.1	mRNA
piR-cel-12319	NM_001267096.1	mRNA
piR-cel-3225	NM_001267098.1	mRNA
piR-cel-316	NM_001267108.1	mRNA
piR-cel-316	NM_001267109.1	mRNA
piR-cel-20250	NM_001267127.1	mRNA
piR-cel-20250	NM_001267128.1	mRNA
piR-cel-15704	NM_001267131.1	mRNA
piR-cel-16735	NM_001267131.1	mRNA
piR-cel-15704	NM_001267132.1	mRNA
piR-cel-16735	NM_001267132.1	mRNA
piR-cel-15923	NM_001267136.1	mRNA
piR-cel-15923	NM_001267137.1	mRNA
piR-cel-803	NM_001267145.1	mRNA
piR-cel-16735	NM_001267149.1	mRNA
piR-cel-16735	NM_001267150.1	mRNA
piR-cel-1508	NM_001267153.1	mRNA
piR-cel-6059	NM_001267163.1	mRNA
piR-cel-6059	NM_001267164.1	mRNA
piR-cel-3225	NM_001267175.1	mRNA
piR-cel-4295	NM_001267177.1	mRNA
piR-cel-4295	NM_001267178.1	mRNA
piR-cel-5483	NM_001267219.1	mRNA
piR-cel-8620	NM_001267222.1	mRNA
piR-cel-8620	NM_001267223.1	mRNA
piR-cel-4558	NM_001267237.1	mRNA
piR-cel-4558	NM_001267238.1	mRNA
piR-cel-4558	NM_001267239.1	mRNA
piR-cel-4558	NM_001267240.1	mRNA
piR-cel-4558	NM_001267241.1	mRNA
piR-cel-4558	NM_001267242.1	mRNA
piR-cel-4558	NM_001267243.1	mRNA
piR-cel-4558	NM_001267244.1	mRNA
piR-cel-16551	NM_001267249.1	mRNA
piR-cel-1263	NM_001267258.1	mRNA
piR-cel-20708	NM_001267258.1	mRNA
piR-cel-1263	NM_001267259.1	mRNA
piR-cel-20708	NM_001267259.1	mRNA
piR-cel-12319	NM_001267263.1	mRNA
piR-cel-3265	NM_001267263.1	mRNA
piR-cel-3265	NM_001267264.1	mRNA
piR-cel-3328	NM_001267265.1	mRNA
piR-cel-3328	NM_001267266.1	mRNA
piR-cel-4547	NM_001267275.1	mRNA
piR-cel-4547	NM_001267276.1	mRNA
piR-cel-12319	NM_001267278.1	mRNA
piR-cel-12319	NM_001267279.1	mRNA
piR-cel-3752	NM_001267281.1	mRNA
piR-cel-6956	NM_001267281.1	mRNA
piR-cel-3752	NM_001267282.1	mRNA
piR-cel-6956	NM_001267282.1	mRNA
piR-cel-9177	NM_001267288.1	mRNA
piR-cel-4108	NM_001267315.1	mRNA
piR-cel-3328	NM_001267331.1	mRNA
piR-cel-3328	NM_001267332.1	mRNA
piR-cel-6163	NM_001267333.1	mRNA
piR-cel-6163	NM_001267334.1	mRNA
piR-cel-6163	NM_001267335.1	mRNA
piR-cel-803	NM_001267352.1	mRNA
piR-cel-803	NM_001267353.1	mRNA
piR-cel-803	NM_001267355.1	mRNA
piR-cel-803	NM_001267356.1	mRNA
piR-cel-803	NM_001267358.1	mRNA
piR-cel-803	NM_001267360.1	mRNA
piR-cel-15587	NM_001267367.1	mRNA
piR-cel-10893	NM_001267368.1	mRNA
piR-cel-3328	NM_001267372.1	mRNA
piR-cel-12885	NM_001267377.1	mRNA
piR-cel-15587	NM_001267377.1	mRNA
piR-cel-6488	NM_001267387.1	mRNA
piR-cel-6488	NM_001267388.1	mRNA
piR-cel-6488	NM_001267389.1	mRNA
piR-cel-5622	NM_001267394.1	mRNA
piR-cel-6581	NM_001267396.1	mRNA
piR-cel-6581	NM_001267397.1	mRNA
piR-cel-21075	NM_001267398.1	mRNA
piR-cel-21075	NM_001267399.1	mRNA
piR-cel-12313	NM_001267400.1	mRNA
piR-cel-3082	NM_001267402.1	mRNA
piR-cel-3082	NM_001267403.1	mRNA
piR-cel-6044	NM_001267406.1	mRNA
piR-cel-8762	NM_001267406.1	mRNA
piR-cel-8762	NM_001267407.1	mRNA
piR-cel-10692	NM_001267411.1	mRNA
piR-cel-10692	NM_001267412.1	mRNA
piR-cel-522	NM_001267423.2	mRNA
piR-cel-522	NM_001267425.2	mRNA
piR-cel-15923	NM_001267426.1	mRNA
piR-cel-3593	NM_001267426.1	mRNA
piR-cel-979	NM_001267427.1	mRNA
piR-cel-9780	NM_001267435.1	mRNA
piR-cel-6637	NM_001267438.1	mRNA
piR-cel-2263	NM_001267441.2	mRNA
piR-cel-2263	NM_001267442.2	mRNA
piR-cel-8916	NM_001267445.1	mRNA
piR-cel-8916	NM_001267446.1	mRNA
piR-cel-6581	NM_001267452.1	mRNA
piR-cel-6581	NM_001267453.1	mRNA
piR-cel-15923	NM_001267464.1	mRNA
piR-cel-2982	NM_001267464.1	mRNA
piR-cel-15923	NM_001267465.1	mRNA
piR-cel-2982	NM_001267465.1	mRNA
piR-cel-10692	NM_001267466.1	mRNA
piR-cel-6637	NM_001267466.1	mRNA
piR-cel-10692	NM_001267467.1	mRNA
piR-cel-6637	NM_001267467.1	mRNA
piR-cel-956	NM_001267469.1	mRNA
piR-cel-6513	NM_001267474.1	mRNA
piR-cel-6513	NM_001267475.1	mRNA
piR-cel-6513	NM_001267476.1	mRNA
piR-cel-12319	NM_001267487.1	mRNA
piR-cel-12319	NM_001267488.1	mRNA
piR-cel-1334	NM_001267489.1	mRNA
piR-cel-15704	NM_001267491.1	mRNA
piR-cel-15704	NM_001267492.1	mRNA
piR-cel-15704	NM_001267493.1	mRNA
piR-cel-2041	NM_001267495.1	mRNA
piR-cel-6657	NM_001267495.1	mRNA
piR-cel-9613	NM_001267495.1	mRNA
piR-cel-803	NM_001267498.1	mRNA
piR-cel-15587	NM_001267499.1	mRNA
piR-cel-3585	NM_001267499.1	mRNA
piR-cel-8429	NM_001267499.1	mRNA
piR-cel-15587	NM_001267500.1	mRNA
piR-cel-3585	NM_001267500.1	mRNA
piR-cel-8429	NM_001267500.1	mRNA
piR-cel-5921	NM_001267503.1	mRNA
piR-cel-803	NM_001267506.1	mRNA
piR-cel-803	NM_001267507.1	mRNA
piR-cel-12063	NM_001267509.1	mRNA
piR-cel-9780	NM_001267510.1	mRNA
piR-cel-9780	NM_001267511.1	mRNA
piR-cel-9780	NM_001267512.1	mRNA
piR-cel-11665	NM_001267514.1	mRNA
piR-cel-9780	NM_001267514.1	mRNA
piR-cel-9780	NM_001267515.1	mRNA
piR-cel-9780	NM_001267516.1	mRNA
piR-cel-9780	NM_001267517.1	mRNA
piR-cel-1263	NM_001267518.1	mRNA
piR-cel-364	NM_001267518.1	mRNA
piR-cel-1263	NM_001267519.1	mRNA
piR-cel-364	NM_001267519.1	mRNA
piR-cel-1263	NM_001267520.1	mRNA
piR-cel-364	NM_001267520.1	mRNA
piR-cel-16956	NM_001267528.1	mRNA
piR-cel-9748	NM_001267528.1	mRNA
piR-cel-16956	NM_001267529.1	mRNA
piR-cel-9748	NM_001267529.1	mRNA
piR-cel-16956	NM_001267530.1	mRNA
piR-cel-9748	NM_001267530.1	mRNA
piR-cel-16956	NM_001267531.1	mRNA
piR-cel-9748	NM_001267531.1	mRNA
piR-cel-15704	NM_001267899.1	mRNA
piR-cel-1685	NM_001267899.1	mRNA
piR-cel-27228	NM_001267899.1	mRNA
piR-cel-3328	NM_001267899.1	mRNA
piR-cel-4695	NM_001267902.1	mRNA
piR-cel-1452	NM_001267905.1	mRNA
piR-cel-3593	NM_001267915.1	mRNA
piR-cel-4108	NM_001267916.1	mRNA
piR-cel-4108	NM_001267917.1	mRNA
piR-cel-23070	NM_001267923.1	mRNA
piR-cel-6354	NM_001267923.1	mRNA
piR-cel-23070	NM_001267924.1	mRNA
piR-cel-851	NM_001267925.1	mRNA
piR-cel-1712	NM_001267930.1	mRNA
piR-cel-20916	NM_001267930.1	mRNA
piR-cel-5433	NM_001267932.1	mRNA
piR-cel-897	NM_001267932.1	mRNA
piR-cel-2702	NM_001267935.1	mRNA
piR-cel-15923	NM_001267937.1	mRNA
piR-cel-15923	NM_001267938.1	mRNA
piR-cel-14319	NM_001267941.1	mRNA
piR-cel-5064	NM_001267941.1	mRNA
piR-cel-14319	NM_001267942.1	mRNA
piR-cel-5064	NM_001267942.1	mRNA
piR-cel-8748	NM_001267943.1	mRNA
piR-cel-8748	NM_001267944.1	mRNA
piR-cel-10692	NM_001267954.1	mRNA
piR-cel-15587	NM_001267954.1	mRNA
piR-cel-10692	NM_001267955.1	mRNA
piR-cel-4295	NM_001267963.1	mRNA
piR-cel-4295	NM_001267964.1	mRNA
piR-cel-4295	NM_001267965.1	mRNA
piR-cel-4295	NM_001267966.1	mRNA
piR-cel-4295	NM_001267967.1	mRNA
piR-cel-4295	NM_001267968.1	mRNA
piR-cel-6637	NM_001267969.1	mRNA
piR-cel-6637	NM_001267970.1	mRNA
piR-cel-4295	NM_001267971.1	mRNA
piR-cel-6637	NM_001267971.1	mRNA
piR-cel-6637	NM_001267972.1	mRNA
piR-cel-6637	NM_001267973.1	mRNA
piR-cel-6637	NM_001267974.1	mRNA
piR-cel-6637	NM_001267975.1	mRNA
piR-cel-21075	NM_001267985.1	mRNA
piR-cel-4552	NM_001267985.1	mRNA
piR-cel-21075	NM_001267986.1	mRNA
piR-cel-4552	NM_001267986.1	mRNA
piR-cel-21075	NM_001267987.1	mRNA
piR-cel-4552	NM_001267987.1	mRNA
piR-cel-1950	NM_001267996.1	mRNA
piR-cel-6044	NM_001268003.1	mRNA
piR-cel-6044	NM_001268004.2	mRNA
piR-cel-1263	NM_001268005.1	mRNA
piR-cel-21285	NM_001268011.1	mRNA
piR-cel-3752	NM_001268011.1	mRNA
piR-cel-4575	NM_001268011.1	mRNA
piR-cel-21285	NM_001268012.1	mRNA
piR-cel-3752	NM_001268012.1	mRNA
piR-cel-4575	NM_001268012.1	mRNA
piR-cel-2614	NM_001268020.1	mRNA
piR-cel-2614	NM_001268021.1	mRNA
piR-cel-10599	NM_001268030.1	mRNA
piR-cel-10599	NM_001268031.1	mRNA
piR-cel-1263	NM_001268032.1	mRNA
piR-cel-989	NM_001268032.1	mRNA
piR-cel-5483	NM_001268049.1	mRNA
piR-cel-9780	NM_001268049.1	mRNA
piR-cel-8440	NM_001268071.1	mRNA
piR-cel-1263	NM_001268088.1	mRNA
piR-cel-5967	NM_001268088.1	mRNA
piR-cel-16746	NM_001268109.1	mRNA
piR-cel-16746	NM_001268111.1	mRNA
piR-cel-16746	NM_001268112.1	mRNA
piR-cel-1263	NM_001268150.1	mRNA
piR-cel-459	NM_001268150.1	mRNA
piR-cel-803	NM_001268150.1	mRNA
piR-cel-14283	NM_001268152.1	mRNA
piR-cel-14283	NM_001268153.1	mRNA
piR-cel-67	NM_001268172.1	mRNA
piR-cel-67	NM_001268173.1	mRNA
piR-cel-67	NM_001268174.1	mRNA
piR-cel-67	NM_001268175.1	mRNA
piR-cel-15923	NM_001268177.1	mRNA
piR-cel-3476	NM_001268177.1	mRNA
piR-cel-16241	NM_001268179.1	mRNA
piR-cel-16241	NM_001268180.1	mRNA
piR-cel-11237	NM_001268189.1	mRNA
piR-cel-11237	NM_001268190.1	mRNA
piR-cel-3585	NM_001268191.1	mRNA
piR-cel-6044	NM_001268191.1	mRNA
piR-cel-3585	NM_001268197.1	mRNA
piR-cel-6044	NM_001268197.1	mRNA
piR-cel-12319	NM_001268211.1	mRNA
piR-cel-1263	NM_001268211.1	mRNA
piR-cel-3218	NM_001268211.1	mRNA
piR-cel-1643	NM_001268215.1	mRNA
piR-cel-27269	NM_001268215.1	mRNA
piR-cel-1643	NM_001268216.1	mRNA
piR-cel-27269	NM_001268216.1	mRNA
piR-cel-15923	NM_001268217.1	mRNA
piR-cel-15923	NM_001268218.1	mRNA
piR-cel-6044	NM_001268230.1	mRNA
piR-cel-4295	NM_001268235.1	mRNA
piR-cel-21075	NM_001268237.1	mRNA
piR-cel-16344	NM_001268248.1	mRNA
piR-cel-16344	NM_001268249.1	mRNA
piR-cel-10289	NM_001268250.1	mRNA
piR-cel-10692	NM_001268250.1	mRNA
piR-cel-2389	NM_001268250.1	mRNA
piR-cel-4552	NM_001268250.1	mRNA
piR-cel-10289	NM_001268251.1	mRNA
piR-cel-10692	NM_001268251.1	mRNA
piR-cel-10289	NM_001268252.1	mRNA
piR-cel-2389	NM_001268252.1	mRNA
piR-cel-4552	NM_001268252.1	mRNA
piR-cel-2389	NM_001268253.1	mRNA
piR-cel-4552	NM_001268253.1	mRNA
piR-cel-6426	NM_001268253.1	mRNA
piR-cel-6018	NM_001268263.1	mRNA
piR-cel-12978	NM_001268267.1	mRNA
piR-cel-2062	NM_001268267.1	mRNA
piR-cel-12978	NM_001268268.1	mRNA
piR-cel-2062	NM_001268268.1	mRNA
piR-cel-10599	NM_001268280.1	mRNA
piR-cel-10599	NM_001268281.1	mRNA
piR-cel-15923	NM_001268287.1	mRNA
piR-cel-5441	NM_001268287.1	mRNA
piR-cel-15923	NM_001268288.2	mRNA
piR-cel-5441	NM_001268288.2	mRNA
piR-cel-3789	NM_001268291.1	mRNA
piR-cel-3789	NM_001268292.1	mRNA
piR-cel-6765	NM_001268298.1	mRNA
piR-cel-6765	NM_001268299.1	mRNA
piR-cel-2492	NM_001268302.1	mRNA
piR-cel-2492	NM_001268303.2	mRNA
piR-cel-371	NM_001268310.1	mRNA
piR-cel-371	NM_001268311.1	mRNA
piR-cel-6044	NM_001268313.1	mRNA
piR-cel-2087	NM_001268315.1	mRNA
piR-cel-3654	NM_001268330.1	mRNA
piR-cel-3654	NM_001268331.1	mRNA
piR-cel-12313	NM_001268349.1	mRNA
piR-cel-12313	NM_001268350.2	mRNA
piR-cel-12313	NM_001268351.1	mRNA
piR-cel-12313	NM_001268352.1	mRNA
piR-cel-10599	NM_001268376.1	mRNA
piR-cel-5654	NM_001268389.1	mRNA
piR-cel-15587	NM_001268395.1	mRNA
piR-cel-6044	NM_001268409.1	mRNA
piR-cel-6044	NM_001268410.1	mRNA
piR-cel-8768	NM_001268412.1	mRNA
piR-cel-8768	NM_001268413.1	mRNA
piR-cel-8768	NM_001268414.1	mRNA
piR-cel-10599	NM_001268438.1	mRNA
piR-cel-16956	NM_001268438.1	mRNA
piR-cel-2062	NM_001268438.1	mRNA
piR-cel-10599	NM_001268439.1	mRNA
piR-cel-16956	NM_001268439.1	mRNA
piR-cel-2062	NM_001268439.1	mRNA
piR-cel-16956	NM_001268440.1	mRNA
piR-cel-10599	NM_001268441.1	mRNA
piR-cel-16956	NM_001268441.1	mRNA
piR-cel-2062	NM_001268441.1	mRNA
piR-cel-16956	NM_001268442.1	mRNA
piR-cel-10599	NM_001268443.1	mRNA
piR-cel-16956	NM_001268443.1	mRNA
piR-cel-2062	NM_001268443.1	mRNA
piR-cel-16956	NM_001268444.1	mRNA
piR-cel-10599	NM_001268445.1	mRNA
piR-cel-16956	NM_001268445.1	mRNA
piR-cel-2062	NM_001268445.1	mRNA
piR-cel-10599	NM_001268446.1	mRNA
piR-cel-16956	NM_001268446.1	mRNA
piR-cel-2062	NM_001268446.1	mRNA
piR-cel-10599	NM_001268447.1	mRNA
piR-cel-16956	NM_001268447.1	mRNA
piR-cel-2062	NM_001268447.1	mRNA
piR-cel-10599	NM_001268448.1	mRNA
piR-cel-16956	NM_001268448.1	mRNA
piR-cel-2062	NM_001268448.1	mRNA
piR-cel-2732	NM_001268456.2	mRNA
piR-cel-2732	NM_001268457.2	mRNA
piR-cel-16551	NM_001268492.1	mRNA
piR-cel-10951	NM_001268497.1	mRNA
piR-cel-3654	NM_001268497.1	mRNA
piR-cel-3275	NM_001268500.1	mRNA
piR-cel-3752	NM_001268504.1	mRNA
piR-cel-3752	NM_001268505.1	mRNA
piR-cel-3752	NM_001268506.1	mRNA
piR-cel-3752	NM_001268507.1	mRNA
piR-cel-3752	NM_001268517.1	mRNA
piR-cel-15717	NM_001268518.1	mRNA
piR-cel-15717	NM_001268519.1	mRNA
piR-cel-10692	NM_001268536.1	mRNA
piR-cel-1508	NM_001268536.1	mRNA
piR-cel-1508	NM_001268537.1	mRNA
piR-cel-10692	NM_001268539.1	mRNA
piR-cel-1508	NM_001268539.1	mRNA
piR-cel-1508	NM_001268540.1	mRNA
piR-cel-3524	NM_001268569.1	mRNA
piR-cel-5813	NM_001268571.1	mRNA
piR-cel-6083	NM_001268571.1	mRNA
piR-cel-5813	NM_001268572.1	mRNA
piR-cel-6083	NM_001268572.1	mRNA
piR-cel-9648	NM_001268596.1	mRNA
piR-cel-1802	NM_001268609.1	mRNA
piR-cel-6300	NM_001268609.1	mRNA
piR-cel-1802	NM_001268610.1	mRNA
piR-cel-6300	NM_001268610.1	mRNA
piR-cel-17911	NM_001268630.1	mRNA
piR-cel-496	NM_001268631.1	mRNA
piR-cel-9780	NM_001268640.1	mRNA
piR-cel-10692	NM_001268648.1	mRNA
piR-cel-8440	NM_001268648.1	mRNA
piR-cel-10692	NM_001268649.1	mRNA
piR-cel-8440	NM_001268649.1	mRNA
piR-cel-10692	NM_001268650.1	mRNA
piR-cel-803	NM_001268650.1	mRNA
piR-cel-8440	NM_001268650.1	mRNA
piR-cel-10692	NM_001268651.1	mRNA
piR-cel-803	NM_001268651.1	mRNA
piR-cel-8440	NM_001268651.1	mRNA
piR-cel-10692	NM_001268652.1	mRNA
piR-cel-8440	NM_001268652.1	mRNA
piR-cel-9263	NM_001268663.1	mRNA
piR-cel-9263	NM_001268664.1	mRNA
piR-cel-3	NM_001268665.1	mRNA
piR-cel-1802	NM_001268672.1	mRNA
piR-cel-1802	NM_001268673.1	mRNA
piR-cel-3225	NM_001268674.2	mRNA
piR-cel-13785	NM_001268675.1	mRNA
piR-cel-3225	NM_001268675.1	mRNA
piR-cel-803	NM_001268675.1	mRNA
piR-cel-15587	NM_001268676.1	mRNA
piR-cel-3275	NM_001268679.1	mRNA
piR-cel-3275	NM_001268680.1	mRNA
piR-cel-1839	NM_001268681.1	mRNA
piR-cel-6637	NM_001268681.1	mRNA
piR-cel-1839	NM_001268682.1	mRNA
piR-cel-5390	NM_001268687.1	mRNA
piR-cel-5390	NM_001268688.1	mRNA
piR-cel-15941	NM_001268690.1	mRNA
piR-cel-11385	NM_001268691.1	mRNA
piR-cel-6779	NM_001268695.1	mRNA
piR-cel-6779	NM_001268696.1	mRNA
piR-cel-4914	NM_001268698.1	mRNA
piR-cel-4914	NM_001268699.1	mRNA
piR-cel-11638	NM_001268709.1	mRNA
piR-cel-11638	NM_001268710.1	mRNA
piR-cel-16950	NM_001268711.1	mRNA
piR-cel-6014	NM_001268715.1	mRNA
piR-cel-6014	NM_001268716.1	mRNA
piR-cel-20708	NM_001268720.1	mRNA
piR-cel-6779	NM_001268722.2	mRNA
piR-cel-10692	NM_001268724.1	mRNA
piR-cel-10692	NM_001268725.1	mRNA
piR-cel-12063	NM_001268726.1	mRNA
piR-cel-4493	NM_001268727.1	mRNA
piR-cel-4493	NM_001268728.1	mRNA
piR-cel-4493	NM_001268729.1	mRNA
piR-cel-4493	NM_001268730.1	mRNA
piR-cel-12885	NM_001268745.1	mRNA
piR-cel-15843	NM_001268762.1	mRNA
piR-cel-15843	NM_001268763.1	mRNA
piR-cel-15843	NM_001268764.1	mRNA
piR-cel-1263	NM_001268765.1	mRNA
piR-cel-803	NM_001268765.1	mRNA
piR-cel-803	NM_001268766.1	mRNA
piR-cel-10599	NM_001268774.1	mRNA
piR-cel-6242	NM_001268779.1	mRNA
piR-cel-6242	NM_001268780.1	mRNA
piR-cel-4388	NM_001268789.1	mRNA
piR-cel-4388	NM_001268790.1	mRNA
piR-cel-9263	NM_001268798.1	mRNA
piR-cel-429	NM_001268818.1	mRNA
piR-cel-429	NM_001268819.1	mRNA
piR-cel-10893	NM_001268827.1	mRNA
piR-cel-10215	NM_001268840.2	mRNA
piR-cel-3654	NM_001268844.1	mRNA
piR-cel-3654	NM_001268845.1	mRNA
piR-cel-10692	NM_001268846.1	mRNA
piR-cel-10692	NM_001268847.1	mRNA
piR-cel-16745	NM_001268851.1	mRNA
piR-cel-3541	NM_001268859.1	mRNA
piR-cel-3541	NM_001268860.1	mRNA
piR-cel-3541	NM_001268861.1	mRNA
piR-cel-3541	NM_001268862.1	mRNA
piR-cel-1508	NM_001268873.1	mRNA
piR-cel-1508	NM_001268874.1	mRNA
piR-cel-10692	NM_001268881.1	mRNA
piR-cel-5932	NM_001268881.1	mRNA
piR-cel-10692	NM_001268882.1	mRNA
piR-cel-5932	NM_001268882.1	mRNA
piR-cel-8440	NM_001268884.1	mRNA
piR-cel-5483	NM_001268887.1	mRNA
piR-cel-5483	NM_001268888.1	mRNA
piR-cel-3990	NM_001268909.1	mRNA
piR-cel-3990	NM_001268910.1	mRNA
piR-cel-4495	NM_001268914.1	mRNA
piR-cel-6657	NM_001268914.1	mRNA
piR-cel-6657	NM_001268915.1	mRNA
piR-cel-16950	NM_001268924.1	mRNA
piR-cel-19642	NM_001268924.1	mRNA
piR-cel-767	NM_001268929.1	mRNA
piR-cel-8824	NM_001268929.1	mRNA
piR-cel-767	NM_001268930.1	mRNA
piR-cel-8824	NM_001268930.1	mRNA
piR-cel-3328	NM_001268934.1	mRNA
piR-cel-4925	NM_001268934.1	mRNA
piR-cel-3328	NM_001268935.1	mRNA
piR-cel-4925	NM_001268935.1	mRNA
piR-cel-3328	NM_001268939.1	mRNA
piR-cel-3328	NM_001268940.1	mRNA
piR-cel-6581	NM_001268952.1	mRNA
piR-cel-6581	NM_001268953.1	mRNA
piR-cel-16956	NM_001268984.1	mRNA
piR-cel-5483	NM_001268984.1	mRNA
piR-cel-6637	NM_001268984.1	mRNA
piR-cel-6637	NM_001268985.1	mRNA
piR-cel-16735	NM_001268986.1	mRNA
piR-cel-16735	NM_001268987.1	mRNA
piR-cel-23070	NM_001268991.1	mRNA
piR-cel-23070	NM_001268992.1	mRNA
piR-cel-3477	NM_001268996.1	mRNA
piR-cel-9263	NM_001268998.1	mRNA
piR-cel-15923	NM_001268999.1	mRNA
piR-cel-9263	NM_001268999.1	mRNA
piR-cel-15923	NM_001269000.1	mRNA
piR-cel-9263	NM_001269000.1	mRNA
piR-cel-6426	NM_001269062.1	mRNA
piR-cel-6426	NM_001269063.1	mRNA
piR-cel-3585	NM_001269069.1	mRNA
piR-cel-803	NM_001269069.1	mRNA
piR-cel-3585	NM_001269070.1	mRNA
piR-cel-16735	NM_001269094.1	mRNA
piR-cel-16735	NM_001269095.1	mRNA
piR-cel-9197	NM_001269114.1	mRNA
piR-cel-6637	NM_001269124.1	mRNA
piR-cel-5921	NM_001269141.1	mRNA
piR-cel-3265	NM_001269143.1	mRNA
piR-cel-15587	NM_001269144.1	mRNA
piR-cel-6300	NM_001269144.1	mRNA
piR-cel-18324	NM_001269145.1	mRNA
piR-cel-2033	NM_001269145.1	mRNA
piR-cel-351	NM_001269145.1	mRNA
piR-cel-5717	NM_001269145.1	mRNA
piR-cel-18324	NM_001269146.2	mRNA
piR-cel-2033	NM_001269146.2	mRNA
piR-cel-351	NM_001269146.2	mRNA
piR-cel-5717	NM_001269146.2	mRNA
piR-cel-18324	NM_001269147.1	mRNA
piR-cel-2033	NM_001269147.1	mRNA
piR-cel-351	NM_001269147.1	mRNA
piR-cel-5717	NM_001269147.1	mRNA
piR-cel-2033	NM_001269148.1	mRNA
piR-cel-351	NM_001269148.1	mRNA
piR-cel-5717	NM_001269148.1	mRNA
piR-cel-12313	NM_001269168.1	mRNA
piR-cel-4547	NM_001269171.1	mRNA
piR-cel-4547	NM_001269172.1	mRNA
piR-cel-1413	NM_001269178.1	mRNA
piR-cel-4155	NM_001269181.1	mRNA
piR-cel-8813	NM_001269190.1	mRNA
piR-cel-803	NM_001269195.1	mRNA
piR-cel-4295	NM_001269202.1	mRNA
piR-cel-803	NM_001269202.1	mRNA
piR-cel-1869	NM_001269203.1	mRNA
piR-cel-4295	NM_001269203.1	mRNA
piR-cel-803	NM_001269203.1	mRNA
piR-cel-1869	NM_001269204.1	mRNA
piR-cel-4295	NM_001269204.1	mRNA
piR-cel-803	NM_001269204.1	mRNA
piR-cel-6513	NM_001269217.1	mRNA
piR-cel-6513	NM_001269219.1	mRNA
piR-cel-3654	NM_001269226.1	mRNA
piR-cel-3654	NM_001269227.1	mRNA
piR-cel-10692	NM_001269228.1	mRNA
piR-cel-21285	NM_001269228.1	mRNA
piR-cel-10692	NM_001269229.1	mRNA
piR-cel-21285	NM_001269229.1	mRNA
piR-cel-10692	NM_001269230.1	mRNA
piR-cel-21285	NM_001269230.1	mRNA
piR-cel-11385	NM_001269231.1	mRNA
piR-cel-5483	NM_001269231.1	mRNA
piR-cel-11385	NM_001269232.1	mRNA
piR-cel-12057	NM_001269232.1	mRNA
piR-cel-4663	NM_001269232.1	mRNA
piR-cel-11385	NM_001269233.1	mRNA
piR-cel-12057	NM_001269233.1	mRNA
piR-cel-4663	NM_001269233.1	mRNA
piR-cel-5483	NM_001269233.1	mRNA
piR-cel-11385	NM_001269234.1	mRNA
piR-cel-5483	NM_001269234.1	mRNA
piR-cel-11385	NM_001269235.1	mRNA
piR-cel-4663	NM_001269235.1	mRNA
piR-cel-11385	NM_001269236.1	mRNA
piR-cel-12057	NM_001269236.1	mRNA
piR-cel-4663	NM_001269236.1	mRNA
piR-cel-5483	NM_001269236.1	mRNA
piR-cel-11385	NM_001269237.1	mRNA
piR-cel-5483	NM_001269237.1	mRNA
piR-cel-11385	NM_001269238.1	mRNA
piR-cel-4663	NM_001269238.1	mRNA
piR-cel-11385	NM_001269239.1	mRNA
piR-cel-12057	NM_001269239.1	mRNA
piR-cel-4663	NM_001269239.1	mRNA
piR-cel-5483	NM_001269239.1	mRNA
piR-cel-11385	NM_001269240.1	mRNA
piR-cel-5483	NM_001269240.1	mRNA
piR-cel-11385	NM_001269241.1	mRNA
piR-cel-4663	NM_001269241.1	mRNA
piR-cel-11385	NM_001269242.1	mRNA
piR-cel-4663	NM_001269242.1	mRNA
piR-cel-5483	NM_001269242.1	mRNA
piR-cel-4663	NM_001269255.1	mRNA
piR-cel-8916	NM_001269255.1	mRNA
piR-cel-371	NM_001269263.1	mRNA
piR-cel-6101	NM_001269275.1	mRNA
piR-cel-6101	NM_001269276.1	mRNA
piR-cel-6101	NM_001269277.1	mRNA
piR-cel-13785	NM_001269285.1	mRNA
piR-cel-4900	NM_001269285.1	mRNA
piR-cel-13785	NM_001269286.1	mRNA
piR-cel-4900	NM_001269286.1	mRNA
piR-cel-10033	NM_001269287.1	mRNA
piR-cel-989	NM_001269288.1	mRNA
piR-cel-989	NM_001269289.1	mRNA
piR-cel-989	NM_001269290.1	mRNA
piR-cel-989	NM_001269291.1	mRNA
piR-cel-6779	NM_001269320.1	mRNA
piR-cel-6779	NM_001269321.1	mRNA
piR-cel-3328	NM_001269352.1	mRNA
piR-cel-3328	NM_001269353.1	mRNA
piR-cel-1643	NM_001269360.1	mRNA
piR-cel-4914	NM_001269363.1	mRNA
piR-cel-12057	NM_001269365.1	mRNA
piR-cel-12057	NM_001269366.1	mRNA
piR-cel-12057	NM_001269367.1	mRNA
piR-cel-12057	NM_001269368.1	mRNA
piR-cel-12057	NM_001269369.1	mRNA
piR-cel-1508	NM_001269374.1	mRNA
piR-cel-1508	NM_001269375.1	mRNA
piR-cel-8429	NM_001269407.1	mRNA
piR-cel-8429	NM_001269408.1	mRNA
piR-cel-803	NM_001269414.1	mRNA
piR-cel-803	NM_001269415.1	mRNA
piR-cel-803	NM_001269416.1	mRNA
piR-cel-803	NM_001269417.1	mRNA
piR-cel-803	NM_001269418.1	mRNA
piR-cel-6059	NM_001269419.1	mRNA
piR-cel-6059	NM_001269420.1	mRNA
piR-cel-15882	NM_001269424.1	mRNA
piR-cel-15882	NM_001269425.1	mRNA
piR-cel-15664	NM_001269428.1	mRNA
piR-cel-15664	NM_001269429.1	mRNA
piR-cel-4878	NM_001269453.1	mRNA
piR-cel-4878	NM_001269454.1	mRNA
piR-cel-16735	NM_001269459.1	mRNA
piR-cel-16735	NM_001269460.1	mRNA
piR-cel-3225	NM_001269476.1	mRNA
piR-cel-9858	NM_001269476.1	mRNA
piR-cel-3333	NM_001269481.1	mRNA
piR-cel-10692	NM_001269483.1	mRNA
piR-cel-11157	NM_001269483.1	mRNA
piR-cel-10692	NM_001269484.1	mRNA
piR-cel-11157	NM_001269484.1	mRNA
piR-cel-67	NM_001269496.1	mRNA
piR-cel-67	NM_001269497.1	mRNA
piR-cel-2041	NM_001269526.1	mRNA
piR-cel-2041	NM_001269527.1	mRNA
piR-cel-2041	NM_001269528.1	mRNA
piR-cel-2041	NM_001269529.1	mRNA
piR-cel-952	NM_001269536.1	mRNA
piR-cel-952	NM_001269537.1	mRNA
piR-cel-952	NM_001269538.1	mRNA
piR-cel-6581	NM_001269544.1	mRNA
piR-cel-6581	NM_001269545.1	mRNA
piR-cel-2062	NM_001269569.1	mRNA
piR-cel-2062	NM_001269570.1	mRNA
piR-cel-9103	NM_001269587.1	mRNA
piR-cel-9103	NM_001269588.1	mRNA
piR-cel-979	NM_001269595.1	mRNA
piR-cel-11976	NM_001269603.1	mRNA
piR-cel-6163	NM_001269603.1	mRNA
piR-cel-2041	NM_001269604.1	mRNA
piR-cel-2041	NM_001269605.1	mRNA
piR-cel-2041	NM_001269606.1	mRNA
piR-cel-14189	NM_001269607.2	mRNA
piR-cel-14189	NM_001269608.2	mRNA
piR-cel-15704	NM_001269621.1	mRNA
piR-cel-9780	NM_001269621.1	mRNA
piR-cel-15941	NM_001269630.1	mRNA
piR-cel-9103	NM_001269630.1	mRNA
piR-cel-15941	NM_001269631.1	mRNA
piR-cel-9103	NM_001269631.1	mRNA
piR-cel-15941	NM_001269632.1	mRNA
piR-cel-9103	NM_001269632.1	mRNA
piR-cel-15941	NM_001269633.1	mRNA
piR-cel-15941	NM_001269636.1	mRNA
piR-cel-9103	NM_001269636.1	mRNA
piR-cel-6426	NM_001269640.1	mRNA
piR-cel-6426	NM_001269641.1	mRNA
piR-cel-6018	NM_001269644.1	mRNA
piR-cel-6018	NM_001269645.1	mRNA
piR-cel-5921	NM_001269656.1	mRNA
piR-cel-172	NM_001269657.1	mRNA
piR-cel-3752	NM_001269657.1	mRNA
piR-cel-5172	NM_001269657.1	mRNA
piR-cel-8813	NM_001269657.1	mRNA
piR-cel-172	NM_001269658.1	mRNA
piR-cel-3752	NM_001269658.1	mRNA
piR-cel-5172	NM_001269658.1	mRNA
piR-cel-8813	NM_001269658.1	mRNA
piR-cel-8762	NM_001269659.1	mRNA
piR-cel-12891	NM_001269671.1	mRNA
piR-cel-12891	NM_001269672.1	mRNA
piR-cel-2015	NM_001269683.1	mRNA
piR-cel-2015	NM_001269684.1	mRNA
piR-cel-2015	NM_001269685.1	mRNA
piR-cel-4108	NM_001269690.1	mRNA
piR-cel-4108	NM_001269691.1	mRNA
piR-cel-4796	NM_001269691.1	mRNA
piR-cel-10599	NM_001269692.1	mRNA
piR-cel-10599	NM_001269693.1	mRNA
piR-cel-5483	NM_001269738.1	mRNA
piR-cel-17911	NM_001269742.1	mRNA
piR-cel-461	NM_001269743.1	mRNA
piR-cel-20250	NM_001269784.1	mRNA
[truncated: 5,994 more rows]
